# Supplementary material for: Genome Analysis of Celeribacter sp. PS-C1 Isolated from Sekinchan Beach in Selangor, Malaysia, Reveals Its β-Glucosidase and Licheninase Activities
Source: Microorganisms. 2022 Feb 10;10(2):410. doi: 10.3390/microorganisms10020410 (PMC8874975; doi:10.3390/microorganisms10020410)
Supplement: Supplementary file 1 [file microorganisms-10-00410-s001.zip]

Archive with 6 entries (6 files):
- Figure S1.pdf
- Table S1.pdf
- Table S2.xlsx
- Table S3.xlsx
- Table S4.xlsx
- Table S5.pdf
