# Supplementary material for: Genome Analysis of Celeribacter sp. PS-C1 Isolated from Sekinchan Beach in Selangor, Malaysia, Reveals Its β-Glucosidase and Licheninase Activities
Source: Microorganisms. 2022 Feb 10;10(2):410. doi: 10.3390/microorganisms10020410 (PMC8874975; doi:10.3390/microorganisms10020410)
Supplement: Supplementary file 1 [file microorganisms-10-00410-s001.zip › Table S2.xlsx]

## Sheet: Table S2
Table S2. Genome attributes of Celeribacter spp. according to Minimum Information about a Genome Sequence (MIGS) specification
Attribute	Description
	PS-C1	EaN35-2	HF31	NH195T	TSPH2	ZXM137T	G3M19	DSM100434	DSM26471T	ASW11-22	P73T	B30	DSM27375T	LH4	IMCC12053T
Genome assembly statistics
Sequencing platform	Illumina NovaSeq	Illumina	Illumina MiSeq	Illumina HiSeq	PacBio	Illumina HiSeq	Illumina HiSeq	Illumina HiSeq	nd	Illumina	Illumina	Illumina GA IIX	nd	PacBio	PacBio RS II
Assembly	SOAPdenovo v. 2.04	SPAdes v.3.13.53	SPAdes v. 3.12.0	ABySS v. 1.5.2	HGAP v. 2.3	ABySS v. 1.5.2	CLC NGS Cell v. 10.1.1	SPAdes v. 3.9.0	nd	ABySS v. 2.0	Integrated Microbial Genomes (IMG) server	SOAPdenovo v. 1.05	nd	HGAP v. 3.0	MRTpipe HGAP, SMRTpipe Celera Assembler, SMRTpipe Quiver v. unspecified
Finishing strategy	High-quality draft	High-quality draft	High-quality draft	High-quality draft	Complete Genome	High-quality draft	High-quality draft	High-quality draft	High-quality draft	High-quality draft	Complete Genome	High-quality draft	High-quality draft	High-quality draft	Complete Genome
Genome coverage	357.0 ×	229.0 ×	15.0 ×	200.0 ×	123.0 ×	191.0 ×	84.4 ×	174.0 ×	227.0 ×	240.0 ×	174.0 ×	145.0 ×	233.0 ×	200.0 ×	1063.0 ×
Genome quality	No contamination	No contamination	No contamination	No contamination	No contamination	No contamination	No contamination	No contamination	No contamination	No contamination	No contamination	No contamination	No contamination	No contamination	No contamination
Relevance	Industrial	Industrial	Environmental	Environmental	Industrial	nd	Environmental	Comparative Analysis	nd	nd	nd	Environmental	nd	Environmental	Model Organism
Genome metrics
Genome size (bp)	3866278	4358615	3595678	4207301	4157437	3958855	3863924	4299547	4398584	3655225	4969388	4333597	4441168	3586885	3096705
G+C content (%)	59.07	59.6	59.9	61.3	61.3	58.1	58	60.4	61.7	58.8	65.74	58.3	58.1	57.82	56.2
Number of contigs	40	29	13	52	2	71	41	94	18	16	6	44	38	6	1
Longest contig length (bp)	499873	nd	nd	nd	nd	nd	nd	nd	nd	nd	nd	nd	nd	nd	nd
N50 value	302457	404222	522533	158029	4009276	128259	416359	216549	449212	391763	173283	312176	243465	3586885	nd
L50 value	5	4	4	10	1	10	3	7	3	3	8	5	5	1	nd
Total genes	3818	4306	3587	4183	4150	3847	3714	4284	4272	3557	4755	4260	4388	4397	3097
Non-coding RNA genes	54	53	51	71	65	53	52	52	54	52	53	57	59	63	55
tRNA	48	46	45	56	53	47	46	46	47	46	48	47	48	51	46
ncRNA	3	3	3	3	3	3	3	3	3	3	3	3	3	3	3
5S rRNA	1	1	1	4	3	1	1	1	2	1	1	1	2	3	2
16S rRNA	1	2	1	4	3	1	1	1	1	1	1	2	2	3	2
23S rRNA	1	1	1	4	3	1	1	1	1	1	1	4	4	3	2
Pseudogenes	25	47	56	58	54	63	45	90	34	21	67	59	71	253	43
Protein-coding genes	3739	4206	3480	4054	4031	3731	3617	4142	4184	3484	4635	4144	4258	4081	2999
With COG	3702	3267	3216	3660	3539	3465	3430	3900	3888	3318	4303	3300	3988	3368	2337
Connected to KEGG pathways	2218	2353	2,030	2195	2207	335	2217	2,363	2403	2,110	2515	2441	2450	1990	1795
NCBI accession number
GenBank	JAHXRW000000000	JAIVLK000000000	JAATOT010000000	LRUC01000000	CP022196	LRUD01000000	JAHKPE010000000	QAOH01000000	FORH01000000	JAIUFY010000000	FNNW01000000	AMRK01000000	FNBL01000000	CP028475	CP012023
BioProject	PRJNA716474	PRJNA682484	PRJNA553557	PRJNA306246	PRJNA391385	PRJNA306244	PRJNA478695	PRJNA443693	PRJEB17383	PRJNA763800	PRJNA170415	PRJNA170411	PRJEB15832	PRJNA445470	PRJNA280136
BioSample	SAMN18354561	SAMN21557932	SAMN14444635	SAMN04432130	SAMN07267288	SAMN04432131	SAMN19350958	SAMN08779098	SAMN04487991	SAMN21450436	SAMN05443573	SAMN02471168	SAMN04488117	SAMN08792291	SAMN03837864
Locus Tag	J5Y17	nd	nd	NH195	CEW89	ZXM137	nd	C8N42	BM151	LA304	BLW07	B30	BLT54	DA792	IMCC12053
Reference	This study	Unpublished	Unpublished	27	30	Unpublished	Unpublished	26	19	Unpublished	16,24	Unpublished	Unpublished	32	25,31
PS-C1: Strain PS-C1; EaN35-2: Celeribacter naphthalenivorans EaN35-2; HF31: Celeribacter sp. HF31; NH195T: Celeribacter ethanolicus NH195T [27]; TSPH2: Celeribacter ethanolicus TSPH2 [30]; ZXM137T: Celeribacter halophilus ZXM137T; G3M19: Celeribacter halophilus G3M19; DSM100434T: Celeribacter persicus DSM100434T [26]; DSM26471T: Celeribacter neptunius DSM26471T [19]; ASW11-22: Celeribacter sp. AS…
