# Supplementary material for: Genome Analysis of Celeribacter sp. PS-C1 Isolated from Sekinchan Beach in Selangor, Malaysia, Reveals Its β-Glucosidase and Licheninase Activities
Source: Microorganisms. 2022 Feb 10;10(2):410. doi: 10.3390/microorganisms10020410 (PMC8874975; doi:10.3390/microorganisms10020410)
Supplement: Supplementary file 1 [file microorganisms-10-00410-s001.zip › Table S3.xlsx]

## Sheet: Strain PS-C1
Table S3. The closest identities of proteins in the genomes of strain PS-C1 and Celeribacter naphthalenivorans EaN35-2
List of strain PS-C1 proteins (1,069 proteins) with closest identities to their counterparts from Celeribacter spp.
Number	NCBI GenBank accession number	Length (amino acids)	Protein name	Identity (%)	Genus and species
1	MBW6416080.1	506	FMN-binding glutamate synthase family protein	96	Celeribacter sp. HF31
2	MBW6416088.1	297	SPFH/Band 7/PHB domain protein	94.9	Celeribacter sp. HF31
3	MBW6416089.1	417	DNA polymerase IV	95.7	Celeribacter sp. HF31
4	MBW6416090.1	286	N-formylglutamate amidohydrolase	97.6	Celeribacter sp. HF31
5	MBW6416092.1	357	2,3-butanediol dehydrogenase	97.8	Celeribacter sp. HF31
6	MBW6416097.1	448	insulinase family protein	94.4	Celeribacter sp. HF31
7	MBW6416098.1	154	DUF3035 domain-containing protein	90.9	Celeribacter sp. HF31
8	MBW6416101.1	581	heparinase II/III family protein	98.4	Celeribacter sp. HF31
9	MBW6416107.1	168	DUF1643 domain-containing protein	98.2	Celeribacter sp. HF31
10	MBW6416114.1	491	sodium/proline symporter PutP	94.1	Celeribacter ethanolicus;Rhodobacteraceae bacterium
11	MBW6416115.1	710	polyribonucleotide nucleotidyltransferase	98.3	Celeribacter sp. HF31
12	MBW6416119.1	215	RluA family pseudouridine synthase	98.1	Celeribacter sp. HF31
13	MBW6416128.1	393	aminotransferase class I/II-fold pyridoxal phosphate-dependent enzyme	93.6	Celeribacter ethanolicus
14	MBW6416133.1	300	co-chaperone YbbN	95.7	Celeribacter sp. HF31
15	MBW6416136.1	362	GTP cyclohydrolase II	98.6	Celeribacter sp. HF31
16	MBW6416143.1	341	DNA polymerase III subunit delta	98.8	Celeribacter sp. HF31
17	MBW6416144.1	332	LLM class flavin-dependent oxidoreductase	96.1	Celeribacter sp. HF31
18	MBW6416147.1	251	SDR family oxidoreductase	93.6	Celeribacter sp. HF31
19	MBW6416149.1	448	TldD/PmbA family protein	96.9	Celeribacter sp. HF31
20	MBW6416151.1	406	glycosyl transferase	98.8	Celeribacter sp. HF31
21	MBW6416152.1	269	HAD-IIB family hydrolase	92.2	Celeribacter sp. HF31
22	MBW6416155.1	330	tetraacyldisaccharide 4'-kinase	96.7	Celeribacter sp. HF31
23	MBW6416165.1	297	helix-turn-helix domain-containing protein	91.1	Celeribacter persicus
24	MBW6416166.1	335	TRAP transporter substrate-binding protein	92.5	Celeribacter ethanolicus
25	MBW6416167.1	163	TRAP transporter small permease subunit	94.5	Celeribacter ethanolicus
26	MBW6416168.1	427	TRAP transporter large permease	96.7	Celeribacter ethanolicus
27	MBW6416169.1	280	dihydroorotate dehydrogenase electron transfer subunit	95	Celeribacter ethanolicus
28	MBW6416172.1	234	orotate phosphoribosyltransferase	94.4	Celeribacter persicus
29	MBW6416200.1	369	DNA replication/repair protein RecF	95.4	Celeribacter sp. HF31
30	MBW6416202.1	464	chromosomal replication initiator protein DnaA	95.9	Celeribacter sp. HF31
31	MBW6416206.1	249	bifunctional demethylmenaquinone methyltransferase/2-methoxy-6-polyprenyl-1,4-benzoquinol methylase UbiE	98.4	Celeribacter ethanolicus
32	MBW6416209.1	230	flagellar hook assembly protein FlgD	92.4	Celeribacter sp. HF31
33	MBW6416215.1	496	heme biosynthesis protein HemY	95	Celeribacter sp. HF31
34	MBW6416229.1	464	ActS/PrrB/RegB family redox-sensitive histidine kinase	92.7	Celeribacter sp. HF31
35	MBW6416230.1	529	PAS-domain containing protein	91.9	Celeribacter sp. HF31
36	MBW6416233.1	993	double-strand break repair protein AddB	95.3	Celeribacter sp. HF31
37	MBW6416234.1	1139	double-strand break repair helicase AddA	94.6	Celeribacter sp. HF31
38	MBW6416236.1	185	ATP-dependent protease subunit HslV	98.9	Celeribacter sp. HF31
39	MBW6416237.1	434	ATP-dependent protease ATPase subunit HslU	95.2	Celeribacter sp. HF31
40	MBW6416238.1	201	Smr/MutS family protein	95	Celeribacter sp. HF31
41	MBW6416239.1	346	MltA domain-containing protein	96.5	Celeribacter sp. HF31
42	MBW6416240.1	221	Tim44/TimA family putative adaptor protein	97.3	Celeribacter sp. HF31
43	MBW6416241.1	165	FxsA family protein	97.6	Celeribacter sp. HF31
44	MBW6416246.1	201	Maf family nucleotide pyrophosphatase	96	Celeribacter sp. HF31
45	MBW6416248.1	423	transcription termination factor Rho	99.1	Celeribacter sp. HF31
46	MBW6416253.1	303	ParB/RepB/Spo0J family partition protein	96.7	Celeribacter sp. HF31
47	MBW6416256.1	206	RdgB/HAM1 family non-canonical purine NTP pyrophosphatase	92.7	Celeribacter neptunius
48	MBW6416257.1	237	ribonuclease PH	98.3	Celeribacter sp. HF31
49	MBW6416259.1	192	nucleotide exchange factor GrpE	99	Celeribacter sp. HF31
50	MBW6416261.1	871	DNA mismatch repair protein MutS	97.1	Celeribacter sp. HF31
51	MBW6416262.1	754	NADP-dependent malic enzyme	97.9	Celeribacter sp. HF31
52	MBW6416263.1	291	ribokinase	95.9	Celeribacter sp. HF31
53	MBW6416266.1	416	threonine ammonia-lyase IlvA	95.9	Celeribacter sp. HF31
54	MBW6416269.1	143	NUDIX hydrolase	94.4	Celeribacter sp. HF31
55	MBW6416270.1	333	Hsp33 family molecular chaperone HslO	95.2	Celeribacter sp. HF31
56	MBW6416275.1	178	CAP domain-containing protein	94.9	Celeribacter sp. HF31
57	MBW6416279.1	274	SAM-dependent methyltransferase	94.5	Celeribacter sp. HF31
58	MBW6416280.1	237	ComF family protein	90.3	Celeribacter sp. HF31
59	MBW6416282.1	279	carbon-nitrogen hydrolase family protein	93.9	Celeribacter sp. HF31
60	MBW6416291.1	132	8-oxo-dGTP diphosphatase MutT	98.5	Celeribacter sp. HF31
61	MBW6416292.1	415	bifunctional glutamate N-acetyltransferase/amino-acid acetyltransferase ArgJ	98.3	Celeribacter sp. HF31
62	MBW6416295.1	523	substrate-binding domain-containing protein	92.7	Celeribacter sp. HF31
63	MBW6416304.1	328	UDP-glucose 4-epimerase GalE	97.6	Celeribacter sp. HF31
64	MBW6416307.1	565	beta-1,6-N-acetylglucosaminyltransferase	95.9	Celeribacter sp. HF31
65	MBW6416308.1	475	nodulation protein NodH	94.9	Celeribacter sp. HF31
66	MBW6416313.1	199	LPS export ABC transporter periplasmic protein LptC	92.5	Celeribacter sp. HF31
67	MBW6416318.1	331	iron chelate uptake ABC transporter family permease subunit	94.9	Celeribacter sp. HF31
68	MBW6416320.1	328	complex I NDUFA9 subunit family protein	96.6	Celeribacter sp. HF31
69	MBW6416321.1	267	undecaprenyl-diphosphate phosphatase	95.1	Celeribacter sp. HF31
70	MBW6416322.1	477	NAD(P)-dependent oxidoreductase	98.7	Celeribacter sp. HF31
71	MBW6416323.1	1511	glutamate synthase large subunit	98.2	Celeribacter sp. HF31
72	MBW6416325.1	221	glutathione S-transferase family protein	98.6	Celeribacter sp. HF31
73	MBW6416330.1	174	MarR family transcriptional regulator	98.9	Celeribacter sp. HF31
74	MBW6416332.1	80	exodeoxyribonuclease VII small subunit	97.5	Celeribacter halophilus
75	MBW6416334.1	642	1-deoxy-D-xylulose-5-phosphate synthase	98.9	Celeribacter sp. HF31
76	MBW6416335.1	397	MFS transporter	94.7	Celeribacter sp. HF31
77	MBW6416336.1	288	SDR family oxidoreductase	93.4	Celeribacter sp. HF31
78	MBW6416340.1	366	chorismate synthase	97.5	Celeribacter sp. HF31
79	MBW6416342.1	255	DeoR/GlpR family DNA-binding transcription regulator	91.8	Celeribacter sp. HF31
80	MBW6416343.1	322	ABC transporter substrate-binding protein	95.7	Celeribacter sp. HF31
81	MBW6416345.1	346	ABC transporter ATP-binding protein	96	Celeribacter sp. HF31
82	MBW6416346.1	355	MBL fold metallo-hydrolase	98.3	Celeribacter sp. HF31
83	MBW6416348.1	153	polynucleotide kinase	95.4	Celeribacter sp. HF31
84	MBW6416353.1	173	CBS domain-containing protein	92.5	Celeribacter persicus
85	MBW6416355.1	79	(Na+)-NQR maturation NqrM	98.7	Celeribacter persicus
86	MBW6416358.1	399	NADH:ubiquinone reductase (Na(+)-transporting) subunit B	97.2	Celeribacter persicus
87	MBW6416359.1	270	Na(+)-translocating NADH-quinone reductase subunit C	97.8	Celeribacter sp. HF31
88	MBW6416360.1	217	NADH:ubiquinone reductase (Na(+)-transporting) subunit D	99.1	Celeribacter persicus
89	MBW6416361.1	202	NADH:ubiquinone reductase (Na(+)-transporting) subunit E	100	Celeribacter halophilus;Celeribacter;Rhodobacteraceae bacterium;Celeribacter sp. HF31
90	MBW6416362.1	407	NADH:ubiquinone reductase (Na(+)-transporting) subunit F	98.3	Celeribacter persicus
91	MBW6416363.1	278	diaminopimelate epimerase	97.8	Celeribacter ethanolicus
92	MBW6416364.1	419	tRNA (N(6)-L-threonylcarbamoyladenosine(37)-C(2))-methylthiotransferase MtaB	97.8	Celeribacter ethanolicus
93	MBW6416366.1	187	ubiquinol-cytochrome c reductase iron-sulfur subunit	95.7	Celeribacter halophilus
94	MBW6416367.1	437	cytochrome b	98.2	Celeribacter sp. HF31
95	MBW6416368.1	272	cytochrome c1	97.4	Celeribacter sp. HF31
96	MBW6416374.1	352	LacI family DNA-binding transcriptional regulator	98.3	Celeribacter sp. HF31
97	MBW6416393.1	217	CoA transferase subunit A	97.2	Celeribacter sp. HF31
98	MBW6416396.1	201	3-isopropylmalate dehydratase small subunit	99	Celeribacter ethanolicus;Rhodobacteraceae bacterium
99	MBW6416398.1	448	mechanosensitive ion channel	94.4	Celeribacter sp. HF31
100	MBW6416400.1	156	23S rRNA (pseudouridine(1915)-N(3))-methyltransferase RlmH	98.1	Celeribacter sp. HF31
101	MBW6416403.1	441	S41 family peptidase	98	Celeribacter sp. HF31
102	MBW6416406.1	751	ribonuclease R	97.7	Celeribacter sp. HF31
103	MBW6416414.1	80	GlsB/YeaQ/YmgE family stress response membrane protein	96.3	Celeribacter ethanolicus;Rhodobacteraceae bacterium
104	MBW6416415.1	275	2,3,4,5-tetrahydropyridine-2,6-dicarboxylate N-succinyltransferase	94.9	Celeribacter persicus
105	MBW6416419.1	395	23S rRNA (adenine(2503)-C(2))-methyltransferase RlmN	96.2	Celeribacter persicus
106	MBW6416422.1	292	phosphoserine phosphatase SerB	98.6	Celeribacter sp. HF31
107	MBW6416425.1	376	S-(hydroxymethyl)glutathione dehydrogenase/class III alcohol dehydrogenase	98.9	Celeribacter sp. HF31
108	MBW6416430.1	679	DNA helicase RecQ	98.1	Celeribacter sp. HF31
109	MBW6416431.1	95	YggT family protein	96.8	Celeribacter halophilus
110	MBW6416432.1	177	acyl-CoA thioesterase	93.2	Celeribacter halophilus
111	MBW6416436.1	213	queuosine precursor transporter	95.8	Celeribacter sp. HF31
112	MBW6416440.1	430	nicotinate phosphoribosyltransferase	96.7	Celeribacter sp. HF31
113	MBW6416441.1	419	SulP family inorganic anion transporter	92.8	Celeribacter persicus
114	MBW6416445.1	806	circularly permuted type 2 ATP-grasp protein	94.9	Celeribacter sp. HF31
115	MBW6416451.1	298	LysR family transcriptional regulator	94.3	Celeribacter sp. HF31
116	MBW6416454.1	648	MacB family efflux pump subunit	97.1	Celeribacter sp. HF31
117	MBW6416456.1	125	biopolymer transporter ExbD	93.6	Celeribacter sp. HF31
118	MBW6416457.1	143	biopolymer transporter ExbD	90.2	Celeribacter sp. HF31
119	MBW6416462.1	714	YjbH domain-containing protein	90.2	Celeribacter sp. HF31
120	MBW6416473.1	460	leucyl aminopeptidase family protein	91.5	Celeribacter sp. HF31
121	MBW6416480.1	206	HAD family phosphatase	94.7	Celeribacter sp. HF31
122	MBW6416483.1	342	LLM class flavin-dependent oxidoreductase	97.9	Celeribacter sp. HF31
123	MBW6416484.1	411	bifunctional folylpolyglutamate synthase/dihydrofolate synthase	94.2	Celeribacter sp. HF31
124	MBW6416497.1	361	TRAP transporter substrate-binding protein	97.2	Celeribacter sp. HF31
125	MBW6416499.1	186	16S rRNA (guanine(966)-N(2))-methyltransferase RsmD	98.4	Celeribacter ethanolicus;Rhodobacteraceae bacterium
126	MBW6416500.1	401	NAD(P)/FAD-dependent oxidoreductase	94.8	Celeribacter ethanolicus
127	MBW6416505.1	252	phosphodiesterase	95.6	Celeribacter sp. HF31
128	MBW6416510.1	194	ABC transporter substrate-binding protein	93.3	Celeribacter sp. HF31
129	MBW6416511.1	729	PBP1A family penicillin-binding protein	91.2	Celeribacter sp. HF31
130	MBW6416512.1	112	P-II family nitrogen regulator	100	Celeribacter halophilus;Celeribacter;Rhodobacteraceae bacterium;Celeribacter sp. HF31
131	MBW6416513.1	445	ammonium transporter	94.4	Celeribacter halophilus
132	MBW6416520.1	290	4-hydroxy-tetrahydrodipicolinate synthase	97.9	Celeribacter sp. HF31
133	MBW6416521.1	645	lytic transglycosylase domain-containing protein	94.3	Celeribacter sp. HF31
134	MBW6416523.1	233	tRNA (5-methylaminomethyl-2-thiouridine)(34)-methyltransferase MnmD	91.2	Celeribacter sp. HF31
135	MBW6416524.1	346	FAD-binding oxidoreductase	93.1	Celeribacter sp. HF31
136	MBW6416525.1	180	NAD(P)H-dependent oxidoreductase	92.8	Celeribacter sp. HF31
137	MBW6416538.1	324	glutathione S-transferase family protein	91	Celeribacter sp. HF31
138	MBW6416541.1	173	peptide deformylase	97.1	Celeribacter sp. HF31
139	MBW6416543.1	171	peptide deformylase	95.3	Celeribacter sp. HF31
140	MBW6416544.1	301	methionyl-tRNA formyltransferase	93.7	Celeribacter sp. HF31
141	MBW6416548.1	207	trimeric intracellular cation channel family protein	94.2	Celeribacter sp. HF31
142	MBW6416549.1	153	ribonuclease HI	100	Celeribacter ethanolicus
143	MBW6416556.1	247	pyridoxine 5'-phosphate synthase	97.6	Celeribacter sp. HF31
144	MBW6416558.1	260	signal peptidase I	93.8	Celeribacter halophilus
145	MBW6416563.1	557	acyl-CoA/acyl-ACP dehydrogenase	96.8	Celeribacter sp. HF31
146	MBW6416568.1	568	sensor histidine kinase	94.9	Celeribacter sp. HF31
147	MBW6416576.1	200	FAD-binding protein	98	Celeribacter sp. HF31
148	MBW6416577.1	42	3-oxoadipyl-CoA thiolase	100	Celeribacter ethanolicus
149	MBW6416579.1	239	3-oxoacid CoA-transferase subunit A	98.7	Celeribacter sp. HF31
150	MBW6416581.1	197	energy-coupling factor transporter transmembrane protein EcfT	92.9	Celeribacter sp. HF31
151	MBW6416585.1	336	ArsJ-associated glyceraldehyde-3-phosphate dehydrogenase	94.9	Celeribacter sp. HF31
152	MBW6416586.1	271	helix-turn-helix domain-containing protein	91.1	Celeribacter sp. HF31
153	MBW6416588.1	541	thiol reductant ABC exporter subunit CydC	91.3	Celeribacter sp. HF31
154	MBW6416591.1	40	cytochrome bd-I oxidase subunit CydX	94.7	Celeribacter;Celeribacter persicus;Celeribacter ethanolicus;Rhodobacteraceae bacterium
155	MBW6416594.1	250	glycosyltransferase family 2 protein	95.2	Celeribacter sp. HF31
156	MBW6416605.1	313	alpha-E domain-containing protein	98.7	Celeribacter sp. HF31
157	MBW6416607.1	243	proteasome-type protease	95.9	Celeribacter sp. HF31
158	MBW6416609.1	197	threonylcarbamoyl-AMP synthase	94.4	Celeribacter sp. HF31
159	MBW6416613.1	310	carbohydrate kinase	90.6	Celeribacter sp. HF31
160	MBW6416617.1	370	SPFH domain-containing protein	94.1	Celeribacter persicus
161	MBW6416622.1	208	outer membrane beta-barrel protein	91.3	Celeribacter neptunius
162	MBW6416623.1	149	nucleoside deaminase	94	Celeribacter sp. HF31
163	MBW6416627.1	188	sigma-70 family RNA polymerase sigma factor	96.8	Celeribacter sp. HF31
164	MBW6416632.1	95	Asp-tRNA(Asn)/Glu-tRNA(Gln) amidotransferase subunit GatC	100	Celeribacter sp. HF31
165	MBW6416640.1	256	Bax inhibitor-1/YccA family protein	98	Celeribacter sp. HF31
166	MBW6416643.1	335	NADPH:quinone oxidoreductase family protein	90.3	Celeribacter sp. HF31
167	MBW6416645.1	269	inositol monophosphatase family protein	95.9	Celeribacter sp. HF31
168	MBW6416648.1	431	guanine deaminase	95.6	Celeribacter sp. HF31
169	MBW6416672.1	285	DMT family transporter	90.2	Celeribacter sp. HF31
170	MBW6416674.1	405	multidrug effflux MFS transporter	95.3	Celeribacter sp. HF31
171	MBW6416684.1	707	methylmalonyl-CoA mutase	98.9	Celeribacter sp. HF31
172	MBW6416685.1	406	Na+/H+ antiporter NhaA	94.6	Celeribacter ethanolicus
173	MBW6416688.1	227	molecular chaperone DjiA	95.2	Celeribacter sp. HF31
174	MBW6416692.1	227	chromosomal replication initiator DnaA	91.2	Celeribacter sp. HF31
175	MBW6416697.1	431	lipoprotein-releasing ABC transporter permease subunit	98.6	Celeribacter sp. HF31
176	MBW6416702.1	651	DNA topoisomerase IV subunit B	98.6	Celeribacter sp. HF31
177	MBW6416704.1	230	7-cyano-7-deazaguanine synthase QueC	92.1	Celeribacter sp. HF31
178	MBW6416709.1	196	RNA polymerase sigma factor	96.4	Celeribacter sp. HF31
179	MBW6416720.1	384	cyclopropane-fatty-acyl-phospholipid synthase family protein	92.4	Celeribacter sp. HF31
180	MBW6416721.1	254	DUF1365 domain-containing protein	93.6	Celeribacter sp. HF31
181	MBW6416722.1	441	FAD-dependent oxidoreductase	93.4	Celeribacter sp. HF31
182	MBW6416738.1	284	SDR family oxidoreductase	93.3	Celeribacter sp. HF31
183	MBW6416748.1	199	riboflavin synthase	96	Celeribacter sp. HF31
184	MBW6416758.1	298	RNA polymerase sigma factor RpoH	98.7	Celeribacter sp. HF31
185	MBW6416759.1	322	Gfo/Idh/MocA family oxidoreductase	91.3	Celeribacter sp. HF31
186	MBW6416764.1	159	GNAT family N-acetyltransferase	91.8	Celeribacter sp. HF31
187	MBW6416765.1	611	M3 family oligoendopeptidase	96.7	Celeribacter sp. HF31
188	MBW6416769.1	961	disulfide oxidoreductase	92.1	Celeribacter sp. HF31
189	MBW6416780.1	242	dienelactone hydrolase family protein	93.8	Celeribacter sp. HF31
190	MBW6416781.1	265	23S rRNA (guanosine(2251)-2'-O)-methyltransferase RlmB	98.9	Celeribacter sp. HF31
191	MBW6416785.1	265	imidazole glycerol phosphate synthase subunit HisF	98.1	Celeribacter ethanolicus
192	MBW6416793.1	128	MAPEG family protein	93.8	Celeribacter sp. HF31
193	MBW6416797.1	1147	pyruvate carboxylase	98	Celeribacter sp. HF31
194	MBW6416798.1	516	MFS transporter	95	Celeribacter sp. HF31
195	MBW6416799.1	196	MarR family winged helix-turn-helix transcriptional regulator	96.8	Celeribacter sp. HF31
196	MBW6416805.1	537	BCCT family transporter	95.2	Celeribacter sp. HF31
197	MBW6416806.1	166	division/cell wall cluster transcriptional repressor MraZ	98.8	Celeribacter neptunius;Celeribacter;Rhodobacteraceae bacterium
198	MBW6416809.1	600	penicillin-binding protein 2	96.8	Celeribacter sp. HF31
199	MBW6416810.1	490	UDP-N-acetylmuramoyl-L-alanyl-D-glutamate--2,6-diaminopimelate ligase	97.8	Celeribacter sp. HF31
200	MBW6416811.1	466	UDP-N-acetylmuramoyl-tripeptide--D-alanyl-D-alanine ligase	95.3	Celeribacter sp. HF31
201	MBW6416814.1	458	anion permease	93.7	Celeribacter sp. HF31
202	MBW6416818.1	365	undecaprenyldiphospho-muramoylpentapeptide beta-N-acetylglucosaminyltransferase	95.9	Celeribacter sp. HF31
203	MBW6416819.1	467	UDP-N-acetylmuramate--L-alanine ligase	98.5	Celeribacter sp. HF31
204	MBW6416822.1	86	DUF2484 family protein	95.3	Celeribacter sp. HF31
205	MBW6416825.1	327	cell division protein FtsQ/DivIB	90	Celeribacter sp. HF31
206	MBW6416828.1	317	UDP-3-O-acyl-N-acetylglucosamine deacetylase	92.7	Celeribacter sp. HF31
207	MBW6416830.1	550	DNA repair protein RecN	95.3	Celeribacter sp. HF31
208	MBW6416831.1	454	FAD-binding protein	95.8	Celeribacter sp. HF31
209	MBW6416832.1	561	chloride channel protein	97.1	Celeribacter sp. HF31
210	MBW6416835.1	624	cobaltochelatase subunit CobT	96.8	Celeribacter sp. HF31
211	MBW6416846.1	161	thioesterase family protein	94.4	Celeribacter sp. HF31
212	MBW6416861.1	563	cytochrome c oxidase subunit 1	98.2	Celeribacter sp. HF31
213	MBW6416864.1	452	peptidoglycan-binding protein	94.7	Celeribacter sp. HF31
214	MBW6416866.1	647	FUSC family protein	91	Celeribacter sp. HF31
215	MBW6416871.1	266	MBL fold metallo-hydrolase	96.2	Celeribacter sp. HF31
216	MBW6416873.1	380	DNA polymerase III subunit delta'	98.2	Celeribacter sp. HF31
217	MBW6416887.1	153	cytochrome c	90.1	Celeribacter halophilus
218	MBW6416888.1	149	cytochrome c	93.3	Celeribacter sp. HF31
219	MBW6416890.1	205	redoxin domain-containing protein	99	Celeribacter halophilus
220	MBW6416910.1	57	DUF1328 domain-containing protein	98.25	Celeribacter naphthalenivorans
221	MBW6416911.1	270	response regulator	97.8	Celeribacter sp. HF31
222	MBW6416919.1	428	O-antigen ligase family protein	93.5	Celeribacter sp. HF31
223	MBW6416925.1	278	sulfotransferase	96	Celeribacter sp. HF31
224	MBW6416933.1	399	Gfo/Idh/MocA family oxidoreductase	91	Celeribacter sp. HF31
225	MBW6416934.1	321	glycosyltransferase	94.1	Celeribacter sp. HF31
226	MBW6416937.1	495	lipopolysaccharide biosynthesis protein	94.7	Celeribacter sp. HF31
227	MBW6416941.1	209	response regulator	94.3	Celeribacter sp. HF31
228	MBW6416944.1	1027	tetrathionate reductase subunit TtrA	96.8	Celeribacter sp. HF31
229	MBW6416952.1	734	1,4-alpha-glucan branching protein GlgB	94	Celeribacter sp. HF31
230	MBW6416956.1	629	4-alpha-glucanotransferase	96.3	Celeribacter sp. HF31
231	MBW6416960.1	1036	efflux RND transporter permease subunit	95.7	Celeribacter sp. HF31
232	MBW6416962.1	238	TetR/AcrR family transcriptional regulator	90.3	Celeribacter sp. HF31
233	MBW6416963.1	460	ethanolamine ammonia-lyase subunit EutB	95.7	Celeribacter sp. HF31
234	MBW6416965.1	457	aminotransferase class III-fold pyridoxal phosphate-dependent enzyme	98	Celeribacter sp. HF31
235	MBW6416966.1	496	aldehyde dehydrogenase family protein	95.4	Celeribacter sp. HF31
236	MBW6416972.1	262	creatininase family protein	98.1	Celeribacter ethanolicus
237	MBW6416974.1	206	NAD(P)H-dependent oxidoreductase	98.1	Celeribacter sp. HF31
238	MBW6416975.1	199	NAD(P)H-dependent oxidoreductase	96.9	Celeribacter sp. HF31
239	MBW6416976.1	472	FAD-binding oxidoreductase	98.9	Celeribacter ethanolicus
240	MBW6416978.1	284	ABC transporter permease	97.9	Celeribacter sp. HF31
241	MBW6416982.1	311	CehA/McbA family metallohydrolase	92.9	Celeribacter sp. HF31
242	MBW6416987.1	223	L,D-transpeptidase	94.6	Celeribacter sp. HF31
243	MBW6416988.1	1211	pyruvate:ferredoxin (flavodoxin) oxidoreductase	97.5	Celeribacter sp. HF31
244	MBW6416990.1	234	TetR/AcrR family transcriptional regulator	91.5	Celeribacter sp. HF31
245	MBW6416991.1	320	HlyD family efflux transporter periplasmic adaptor subunit	97.2	Celeribacter sp. HF31
246	MBW6417002.1	127	NADH:ubiquinone oxidoreductase subunit NDUFA12	95.3	Celeribacter sp. HF31
247	MBW6417003.1	154	outer membrane lipid asymmetry maintenance protein MlaD	95.5	Celeribacter sp. HF31
248	MBW6417006.1	448	acetyl-CoA carboxylase biotin carboxylase subunit	96	Celeribacter neptunius
249	MBW6417009.1	432	NAD-dependent dihydropyrimidine dehydrogenase subunit PreA	98.4	Celeribacter sp. HF31
250	MBW6417013.1	415	Zn-dependent hydrolase	95.9	Celeribacter sp. HF31
251	MBW6417014.1	484	dihydropyrimidinase	99.6	Celeribacter sp. HF31
252	MBW6417016.1	289	ABC transporter permease subunit	97.9	Celeribacter sp. HF31
253	MBW6417018.1	327	ABC transporter substrate-binding protein	96.6	Celeribacter ethanolicus
254	MBW6417021.1	464	acetate--CoA ligase	97.8	Celeribacter sp. HF31
255	MBW6417043.1	505	ribosome biogenesis GTPase Der	99.2	Celeribacter sp. HF31
256	MBW6417044.1	276	exodeoxyribonuclease III	97.1	Celeribacter sp. HF31
257	MBW6417045.1	398	NAD(P)/FAD-dependent oxidoreductase	93.5	Celeribacter sp. HF31
258	MBW6417049.1	645	cation:proton antiporter	96.3	Celeribacter sp. HF31
259	MBW6417054.1	214	SMC-Scp complex subunit ScpB	97.2	Celeribacter sp. HF31
260	MBW6417060.1	68	50S ribosomal protein L32	98.5	Celeribacter halophilus;Celeribacter;Rhodobacteraceae bacterium;Celeribacter sp. HF31
261	MBW6417065.1	213	LysE family translocator	93.1	Celeribacter sp. HF31
262	MBW6417068.1	321	agmatinase	97.5	Celeribacter sp. HF31
263	MBW6417070.1	349	peptide chain release factor 1	98.9	Celeribacter sp. HF31
264	MBW6417071.1	284	peptide chain release factor N(5)-glutamine methyltransferase	91.9	Celeribacter sp. HF31
265	MBW6417077.1	418	peptidylprolyl isomerase	90.9	Celeribacter sp. HF31
266	MBW6417081.1	492	leucyl aminopeptidase	94.7	Celeribacter sp. HF31
267	MBW6417085.1	616	ATP-binding cassette domain-containing protein	98.2	Celeribacter sp. HF31
268	MBW6417090.1	353	ATP-binding cassette domain-containing protein	98.3	Celeribacter ethanolicus
269	MBW6417092.1	258	MetQ/NlpA family ABC transporter substrate-binding protein	97.7	Celeribacter ethanolicus
270	MBW6417098.1	385	ribonuclease D	99	Celeribacter sp. HF31
271	MBW6417101.1	335	Fe(3+) ABC transporter substrate-binding protein	93.1	Celeribacter sp. HF31
272	MBW6417102.1	277	nucleoside triphosphate pyrophosphohydrolase	93.3	Celeribacter sp. HF31
273	MBW6417104.1	546	citramalate synthase	97.1	Celeribacter sp. HF31
274	MBW6417105.1	259	squalene/phytoene synthase family protein	97.3	Celeribacter ethanolicus
275	MBW6417110.1	463	class II fumarate hydratase	98.9	Celeribacter sp. HF31
276	MBW6417116.1	346	extracellular solute-binding protein	97.1	Celeribacter sp. HF31
277	MBW6417119.1	273	sulfite exporter TauE/SafE family protein	94.9	Celeribacter persicus
278	MBW6417122.1	411	c-type cytochrome biogenesis protein CcmI	92.9	Celeribacter sp. HF31
279	MBW6417124.1	199	superoxide dismutase	98	Celeribacter neptunius
280	MBW6417126.1	387	amidohydrolase	92.5	Celeribacter sp. HF31
281	MBW6417135.1	297	NUDIX domain-containing protein	91.9	Celeribacter sp. HF31
282	MBW6417137.1	284	uroporphyrinogen-III C-methyltransferase	95.1	Celeribacter sp. HF31
283	MBW6417145.1	223	6-phosphogluconolactonase	96.4	Celeribacter sp. HF31
284	MBW6417153.1	332	porphobilinogen synthase	95.8	Celeribacter sp. HF31
285	MBW6417156.1	409	multidrug effflux MFS transporter	94.4	Celeribacter sp. HF31
286	MBW6417157.1	212	DsbA family oxidoreductase	93.4	Celeribacter sp. HF31
287	MBW6417165.1	303	pseudouridine-5'-phosphate glycosidase	98.3	Celeribacter sp. HF31
288	MBW6417167.1	257	30S ribosomal protein S2	100	Celeribacter sp. HF31
289	MBW6417174.1	484	NAD-dependent succinate-semialdehyde dehydrogenase	97.3	Celeribacter sp. HF31
290	MBW6417175.1	424	4-aminobutyrate--2-oxoglutarate transaminase	96.9	Celeribacter sp. HF31
291	MBW6417178.1	433	FAD-binding oxidoreductase	93.4	Celeribacter sp. HF31
292	MBW6417179.1	479	aldehyde dehydrogenase family protein	95.4	Celeribacter sp. HF31
293	MBW6417180.1	221	GntR family transcriptional regulator	94.5	Celeribacter sp. HF31
294	MBW6417182.1	241	phosphate signaling complex protein PhoU	98.3	Celeribacter sp. HF31
295	MBW6417183.1	265	phosphate ABC transporter ATP-binding protein PstB	98.9	Celeribacter ethanolicus;Rhodobacteraceae bacterium
296	MBW6417185.1	488	phosphate ABC transporter permease subunit PstC	95.3	Celeribacter sp. HF31
297	MBW6417186.1	343	substrate-binding domain-containing protein	95.3	Celeribacter sp. HF31
298	MBW6417192.1	134	GNAT family N-acetyltransferase	91	Celeribacter sp. HF31
299	MBW6417196.1	262	ABC transporter ATP-binding protein	99.2	Celeribacter sp. HF31
300	MBW6417200.1	442	branched-chain amino acid ABC transporter permease	96.2	Celeribacter sp. HF31
301	MBW6417203.1	287	neutral zinc metallopeptidase	94	Celeribacter sp. HF31
302	MBW6417204.1	192	DedA family protein	95.3	Celeribacter sp. HF31
303	MBW6417211.1	146	DoxX family protein	64.29	Celeribacter naphthalenivorans
304	MBW6417214.1	284	tRNA glutamyl-Q(34) synthetase GluQRS	93.7	Celeribacter sp. HF31
305	MBW6417215.1	126	phosphoribosyl-AMP cyclohydrolase	92	Celeribacter sp. HF31
306	MBW6417216.1	154	iron-sulfur cluster assembly scaffold protein	90.6	Celeribacter sp. HF31
307	MBW6417218.1	697	ATP-dependent DNA helicase RecG	96	Celeribacter sp. HF31
308	MBW6417219.1	712	NAD-dependent DNA ligase LigA	93.4	Celeribacter sp. HF31
309	MBW6417222.1	381	tRNA 2-thiouridine(34) synthase MnmA	98.4	Celeribacter sp. HF31
310	MBW6417225.1	381	lipid-A-disaccharide synthase	93.2	Celeribacter sp. HF31
311	MBW6417231.1	452	RIP metalloprotease RseP	96.2	Celeribacter sp. HF31
312	MBW6417234.1	247	isoprenyl transferase	97.9	Celeribacter sp. HF31
313	MBW6417247.1	309	site-specific tyrosine recombinase XerD	96.8	Celeribacter sp. HF31
314	MBW6417248.1	445	HlyC/CorC family transporter	96.9	Celeribacter sp. HF31
315	MBW6417249.1	263	23S rRNA (adenine(2030)-N(6))-methyltransferase RlmJ	93.9	Celeribacter sp. HF31
316	MBW6417250.1	522	DUF853 domain-containing protein	97.1	Celeribacter sp. HF31
317	MBW6417252.1	403	beta-ketoacyl-[acyl-carrier-protein] synthase family protein	97	Celeribacter sp. HF31
318	MBW6417254.1	353	UDP-3-O-(3-hydroxymyristoyl)glucosamine N-acyltransferase	94	Celeribacter sp. HF31
319	MBW6417255.1	542	L,D-transpeptidase family protein	92.4	Celeribacter sp. HF31
320	MBW6417260.1	313	glyoxylate reductase (NADP(+))	90.4	Celeribacter sp. HF31
321	MBW6417262.1	564	adenine deaminase	96.6	Celeribacter sp. HF31
322	MBW6417263.1	329	siroheme synthase	94.5	Celeribacter sp. HF31
323	MBW6417265.1	479	xylulokinase	93.9	Celeribacter ethanolicus
324	MBW6417270.1	504	CRTAC1 family protein	91.2	Celeribacter sp. HF31
325	MBW6417273.1	347	L-glyceraldehyde 3-phosphate reductase	93.6	Celeribacter persicus
326	MBW6417276.1	440	TRAP transporter large permease	99.1	Celeribacter sp. HF31
327	MBW6417278.1	163	MarR family transcriptional regulator	92.6	Celeribacter sp. HF31
328	MBW6417282.1	137	TIGR01244 family phosphatase	93.4	Celeribacter sp. HF31
329	MBW6417284.1	147	YeeE/YedE family protein	91.8	Celeribacter neptunius
330	MBW6417288.1	835	PBP1A family penicillin-binding protein	96	Celeribacter sp. HF31
331	MBW6417290.1	209	metal-binding protein ZinT	91.5	Celeribacter sp. HF31
332	MBW6417291.1	415	N-acetylmuramoyl-L-alanine amidase	91.3	Celeribacter sp. HF31
333	MBW6417292.1	379	aminotransferase class I/II-fold pyridoxal phosphate-dependent enzyme	91.8	Celeribacter halophilus
334	MBW6417294.1	375	flavodoxin-dependent (E)-4-hydroxy-3-methylbut-2-enyl-diphosphate synthase	99.7	Celeribacter sp. HF31
335	MBW6417297.1	461	dipeptidase	96.3	Celeribacter sp. HF31
336	MBW6417300.1	344	chemotaxis response regulator protein-glutamate methylesterase	90.7	Celeribacter sp. HF31
337	MBW6417310.1	801	endopeptidase La	96.3	Celeribacter halophilus
338	MBW6417311.1	381	tRNA guanosine(34) transglycosylase Tgt	97.6	Celeribacter sp. HF31
339	MBW6417312.1	304	NAD(+)/NADH kinase	90.9	Celeribacter sp. HF31
340	MBW6417313.1	263	metallophosphoesterase	97.8	Celeribacter sp. HF31
341	MBW6417315.1	467	30S ribosomal protein S6--L-glutamate ligase	98.1	Celeribacter sp. HF31
342	MBW6417319.1	278	LysR family transcriptional regulator	95.3	Celeribacter sp. HF31
343	MBW6417324.1	252	triose-phosphate isomerase	95.2	Celeribacter sp. HF31
344	MBW6417331.1	54	apolipoprotein acyltransferase	90.7	Celeribacter sp. HF31
345	MBW6417333.1	226	M48 family metallopeptidase	92.5	Celeribacter sp. HF31
346	MBW6417338.1	599	phosphogluconate dehydratase	97.7	Celeribacter sp. HF31
347	MBW6417340.1	213	bifunctional 4-hydroxy-2-oxoglutarate aldolase/2-dehydro-3-deoxy-phosphogluconate aldolase	97.2	Celeribacter sp. HF31
348	MBW6417342.1	926	glutamine-synthetase adenylyltransferase	92.4	Celeribacter sp. HF31
349	MBW6417346.1	158	DUF2852 domain-containing protein	91	Celeribacter sp. HF31
350	MBW6417350.1	784	TRAP transporter large permease subunit	95.3	Celeribacter sp. HF31
351	MBW6417354.1	214	response regulator transcription factor	96.3	Celeribacter sp. HF31
352	MBW6417356.1	353	permease	96	Celeribacter sp. HF31
353	MBW6417359.1	364	twin-arginine translocation signal domain-containing protein	95.3	Celeribacter ethanolicus
354	MBW6417360.1	420	MFS transporter	90.6	Celeribacter sp. HF31
355	MBW6417361.1	117	ribonuclease E inhibitor RraB	68.1	Celeribacter baekdonensis
356	MBW6417366.1	129	winged helix-turn-helix domain-containing protein	90.6	Celeribacter sp. HF31
357	MBW6417372.1	1226	vitamin B12-dependent ribonucleotide reductase	98.3	Celeribacter sp. HF31
358	MBW6417375.1	205	pyridoxamine 5'-phosphate oxidase	93.7	Celeribacter sp. HF31
359	MBW6417380.1	191	TetR/AcrR family transcriptional regulator	92.1	Celeribacter sp. HF31
360	MBW6417382.1	394	aminotransferase	95.9	Celeribacter sp. HF31
361	MBW6417383.1	617	SurA N-terminal domain-containing protein	90.4	Celeribacter sp. HF31
362	MBW6417384.1	508	anthranilate synthase component I	97	Celeribacter sp. HF31
363	MBW6417386.1	101	DUF2849 domain-containing protein	95	Celeribacter ethanolicus
364	MBW6417387.1	556	nitrite/sulfite reductase	98	Celeribacter sp. HF31
365	MBW6417388.1	258	phosphoadenylyl-sulfate reductase	96.2	Celeribacter sp. HF31
366	MBW6417393.1	560	putative transporter	97.5	Celeribacter sp. HF31
367	MBW6417433.1	286	aldo/keto reductase	95.8	Celeribacter ethanolicus
368	MBW6417434.1	131	cupin domain-containing protein	98.5	Celeribacter ethanolicus;Rhodobacteraceae bacterium
369	MBW6417436.1	261	carboxymuconolactone decarboxylase family protein	95.4	Celeribacter ethanolicus
370	MBW6417437.1	298	LysR family transcriptional regulator	97.3	Celeribacter ethanolicus
371	MBW6417445.1	416	MFS transporter	95.9	Celeribacter sp. HF31
372	MBW6417448.1	239	RlmE family RNA methyltransferase	98.7	Celeribacter sp. HF31
373	MBW6417450.1	819	penicillin acylase family protein	97.7	Celeribacter sp. HF31
374	MBW6417451.1	181	sugar O-acetyltransferase	96.7	Celeribacter sp. HF31
375	MBW6417455.1	515	TrkH family potassium uptake protein	96.1	Celeribacter sp. HF31
376	MBW6417458.1	753	PAS domain-containing sensor histidine kinase	95.5	Celeribacter sp. HF31
377	MBW6417460.1	360	PAS domain-containing protein	99.4	Celeribacter sp. HF31
378	MBW6417467.1	188	hypoxanthine phosphoribosyltransferase	97.8	Celeribacter sp. HF31
379	MBW6417469.1	306	LysR family transcriptional regulator	91.2	Celeribacter sp. HF31
380	MBW6417470.1	370	class I SAM-dependent RNA methyltransferase	94.6	Celeribacter sp. HF31
381	MBW6417471.1	316	lipoyl synthase	98.1	Celeribacter ethanolicus;Rhodobacteraceae bacterium
382	MBW6417472.1	182	peroxiredoxin	97.3	Celeribacter sp. HF31
383	MBW6417474.1	308	LysR family transcriptional regulator	93.2	Celeribacter sp. HF31
384	MBW6417482.1	305	DMT family transporter	92.1	Celeribacter sp. HF31
385	MBW6417486.1	295	polyphosphate kinase 2	95.9	Celeribacter sp. HF31
386	MBW6417489.1	366	ABC transporter ATP-binding protein	95.4	Celeribacter sp. HF31
387	MBW6417501.1	204	YitT family protein	95.6	Celeribacter ethanolicus;Rhodobacteraceae bacterium
388	MBW6417502.1	111	QacE family quaternary ammonium compound efflux SMR transporter	95.5	Celeribacter sp. HF31
389	MBW6417505.1	606	translational GTPase TypA	98.8	Celeribacter sp. HF31
390	MBW6417506.1	193	VOC family protein	91.2	Celeribacter sp. HF31
391	MBW6417511.1	393	RsmB/NOP family class I SAM-dependent RNA methyltransferase	92.9	Celeribacter sp. HF31
392	MBW6417515.1	363	sn-glycerol-3-phosphate ABC transporter ATP-binding protein UgpC	96.4	Celeribacter sp. HF31
393	MBW6417516.1	551	alpha-glucosidase family protein	97.8	Celeribacter sp. HF31
394	MBW6417519.1	422	ABC transporter substrate-binding protein	96	Celeribacter sp. HF31
395	MBW6417528.1	128	response regulator	98.4	Celeribacter sp. HF31
396	MBW6417531.1	663	cytochrome o ubiquinol oxidase subunit I	92.2	Celeribacter halophilus
397	MBW6417534.1	241	SURF1 family protein	91.3	Celeribacter sp. HF31
398	MBW6417536.1	129	5-carboxymethyl-2-hydroxymuconate Delta-isomerase	94.6	Celeribacter neptunius
399	MBW6417537.1	503	5-carboxymethyl-2-hydroxymuconate semialdehyde dehydrogenase	98.6	Celeribacter neptunius
400	MBW6417538.1	326	3,4-dihydroxyphenylacetate 2,3-dioxygenase	97.5	Celeribacter neptunius
401	MBW6417539.1	482	NAD-dependent succinate-semialdehyde dehydrogenase	98.3	Celeribacter neptunius
402	MBW6417540.1	291	fumarylacetoacetate hydrolase family protein	92.4	Celeribacter neptunius
403	MBW6417541.1	266	2-oxo-hepta-3-ene-1,7-dioic acid hydratase	94.7	Celeribacter neptunius
404	MBW6417542.1	253	HpcH/HpaI aldolase/citrate lyase family protein	96	Celeribacter neptunius
405	MBW6417543.1	340	TRAP transporter substrate-binding protein	93.5	Celeribacter neptunius
406	MBW6417544.1	166	TRAP transporter small permease	97.6	Celeribacter neptunius
407	MBW6417545.1	437	TRAP transporter large permease	97.5	Celeribacter neptunius
408	MBW6417546.1	285	3,4-dihydroxyphenylacetate 2,3-dioxygenase	97.5	Celeribacter neptunius
409	MBW6417547.1	322	helix-turn-helix domain-containing protein	95.9	Celeribacter neptunius
410	MBW6417548.1	463	aldehyde dehydrogenase family protein	98.5	Celeribacter neptunius
411	MBW6417549.1	534	GMC family oxidoreductase N-terminal domain-containing protein	97.4	Celeribacter neptunius
412	MBW6417550.1	416	ABC transporter substrate-binding protein	93.5	Celeribacter neptunius
413	MBW6417551.1	317	branched-chain amino acid ABC transporter permease	98.1	Celeribacter neptunius
414	MBW6417552.1	334	branched-chain amino acid ABC transporter permease	95.2	Celeribacter neptunius
415	MBW6417553.1	241	ATP-binding cassette domain-containing protein	97.9	Celeribacter neptunius
416	MBW6417554.1	232	ABC transporter ATP-binding protein	96.6	Celeribacter neptunius
417	MBW6417555.1	588	PQQ-dependent methanol/ethanol family dehydrogenase	96.6	Celeribacter ethanolicus
418	MBW6417559.1	189	sel1 repeat family protein	93.1	Celeribacter sp. HF31
419	MBW6417561.1	238	ATP-binding cassette domain-containing protein	95	Celeribacter ethanolicus
420	MBW6417563.1	319	YVTN family beta-propeller repeat protein	94.5	Celeribacter ethanolicus
421	MBW6417565.1	232	cytochrome c-550 PedF	91.7	Celeribacter ethanolicus
422	MBW6417566.1	301	transporter substrate-binding domain-containing protein	96.6	Celeribacter ethanolicus
423	MBW6417572.1	231	response regulator transcription factor	97	Celeribacter sp. HF31
424	MBW6417574.1	259	5-oxoprolinase subunit PxpA	98.5	Celeribacter ethanolicus
425	MBW6417578.1	323	biotin-dependent carboxyltransferase family protein	97.8	Celeribacter ethanolicus
426	MBW6417583.1	306	LysR family transcriptional regulator	96.1	Celeribacter neptunius
427	MBW6417589.1	270	ABC transporter permease	94.4	Celeribacter neptunius
428	MBW6417590.1	284	ABC transporter permease	96.8	Celeribacter neptunius
429	MBW6417591.1	355	ABC transporter ATP-binding protein	93.5	Celeribacter neptunius
430	MBW6417592.1	343	ABC transporter substrate-binding protein	97.1	Celeribacter neptunius
431	MBW6417595.1	433	TRAP transporter large permease	94.9	Celeribacter persicus
432	MBW6417597.1	330	VOC family protein	98.5	Celeribacter ethanolicus;Rhodobacteraceae bacterium
433	MBW6417598.1	501	bifunctional 3-(3-hydroxy-phenyl)propionate/3-hydroxycinnamic acid hydroxylase	94.2	Celeribacter ethanolicus
434	MBW6417599.1	280	fumarylacetoacetate hydrolase family protein	93	Celeribacter ethanolicus;Rhodobacteraceae bacterium
435	MBW6417600.1	267	DNA-binding transcriptional regulator	92.9	Celeribacter ethanolicus;Rhodobacteraceae bacterium
436	MBW6417623.1	310	ABC transporter permease	98.1	Celeribacter ethanolicus
437	MBW6417625.1	527	ABC transporter ATP-binding protein	90.1	Celeribacter ethanolicus
438	MBW6417626.1	345	BMP family protein	94.8	Celeribacter ethanolicus
439	MBW6417629.1	133	nuclear transport factor 2 family protein	78.2	Celeribacter ethanolicus
440	MBW6417630.1	479	amidase	93.9	Celeribacter ethanolicus
441	MBW6417634.1	347	2,5-dihydroxypyridine 5,6-dioxygenase	96	Celeribacter neptunius
442	MBW6417635.1	397	alanine--glyoxylate aminotransferase family protein	91.4	Celeribacter ethanolicus
443	MBW6417638.1	275	carboxylating nicotinate-nucleotide diphosphorylase	92.7	Celeribacter ethanolicus;Rhodobacteraceae bacterium
444	MBW6417640.1	340	quinolinate synthase NadA	93.2	Celeribacter persicus
445	MBW6417657.1	82	F0F1 ATP synthase subunit C	100	Celeribacter neptunius
446	MBW6417663.1	250	alanyl-tRNA editing protein	93.2	Celeribacter sp. HF31
447	MBW6417665.1	348	cysteine synthase A	98.6	Celeribacter sp. HF31
448	MBW6417666.1	459	cytochrome P450	92.4	Celeribacter sp. HF31
449	MBW6417672.1	575	sensor histidine kinase	97.7	Celeribacter sp. HF31
450	MBW6417673.1	222	phosphoribosylformylglycinamidine synthase subunit PurQ	91.9	Celeribacter halophilus
451	MBW6417675.1	76	phosphoribosylformylglycinamidine synthase subunit PurS	98.7	Celeribacter sp. HF31
452	MBW6417676.1	253	phosphoribosylaminoimidazolesuccinocarboxamide synthase	99.6	Celeribacter neptunius
453	MBW6417683.1	316	nucleoside hydrolase	98.4	Celeribacter sp. HF31
454	MBW6417684.1	466	YdiU family protein	94.6	Celeribacter sp. HF31
455	MBW6417691.1	425	phosphopyruvate hydratase	98.4	Celeribacter sp. HF31
456	MBW6417701.1	185	peptidylprolyl isomerase	97.8	Celeribacter sp. HF31
457	MBW6417702.1	168	peptidylprolyl isomerase	97	Celeribacter persicus
458	MBW6417707.1	602	glucans biosynthesis glucosyltransferase MdoH	98	Celeribacter sp. HF31
459	MBW6417708.1	404	OpgC domain-containing protein	94.3	Celeribacter sp. HF31
460	MBW6417716.1	272	serine O-acetyltransferase	98.9	Celeribacter sp. HF31
461	MBW6417722.1	391	endolytic transglycosylase MltG	95.4	Celeribacter sp. HF31
462	MBW6417723.1	420	beta-ketoacyl-ACP synthase II	99	Celeribacter sp. HF31
463	MBW6417726.1	245	3-oxoacyl-[acyl-carrier-protein] reductase	98	Celeribacter persicus
464	MBW6417731.1	201	50S ribosomal protein L9	96	Celeribacter sp. HF31
465	MBW6417734.1	442	trigger factor	98.4	Celeribacter sp. HF31
466	MBW6417736.1	544	NAD(P)H-hydrate dehydratase	92.6	Celeribacter ethanolicus
467	MBW6417737.1	112	P-II family nitrogen regulator	100	Celeribacter neptunius
468	MBW6417746.1	332	flagellar motor switch protein FliG	94	Celeribacter sp. HF31
469	MBW6417748.1	310	lysophospholipid acyltransferase family protein	92.2	Celeribacter sp. HF31
470	MBW6417751.1	929	bifunctional aconitate hydratase 2/2-methylisocitrate dehydratase	96	Celeribacter ethanolicus
471	MBW6417755.1	205	flavin reductase family protein	94.1	Celeribacter sp. HF31
472	MBW6417759.1	425	O-acetylhomoserine aminocarboxypropyltransferase/cysteine synthase	96.7	Celeribacter sp. HF31
473	MBW6417762.1	249	heme ABC transporter permease	98.4	Celeribacter sp. HF31
474	MBW6417763.1	218	heme exporter protein CcmB	99.5	Celeribacter sp. HF31
475	MBW6417764.1	206	heme ABC exporter ATP-binding protein CcmA	98.1	Celeribacter sp. HF31
476	MBW6417768.1	132	VOC family protein	95.4	Celeribacter sp. HF31
477	MBW6417769.1	430	serine--tRNA ligase	98.6	Celeribacter sp. HF31
478	MBW6417773.1	120	sulfurtransferase	91.7	Celeribacter sp. HF31
479	MBW6417807.1	221	amino acid ABC transporter permease	91	Celeribacter halophilus
480	MBW6417813.1	344	proline racemase family protein	90.4	Celeribacter halophilus
481	MBW6417814.1	309	dihydrodipicolinate synthase family protein	97.1	Celeribacter ethanolicus
482	MBW6417815.1	238	GntR family transcriptional regulator	94.1	Celeribacter ethanolicus;Rhodobacteraceae bacterium
483	MBW6417816.1	415	FAD-dependent oxidoreductase	91.8	Celeribacter ethanolicus
484	MBW6417820.1	391	acetyl-CoA C-acyltransferase	90.8	Celeribacter persicus
485	MBW6417824.1	452	aspartate aminotransferase family protein	93.1	Celeribacter neptunius
486	MBW6417825.1	260	amino acid ABC transporter ATP-binding protein	93.8	Celeribacter neptunius
487	MBW6417826.1	218	amino acid ABC transporter permease	95.4	Celeribacter baekdonensis
488	MBW6417828.1	261	transporter substrate-binding domain-containing protein	92	Celeribacter neptunius
489	MBW6417830.1	53	hemin uptake protein HemP	96.2	Celeribacter sp. HF31
490	MBW6417838.1	421	extracellular solute-binding protein	98.6	Celeribacter sp. HF31
491	MBW6417839.1	324	ABC transporter ATP-binding protein	98.5	Celeribacter sp. HF31
492	MBW6417845.1	290	sugar ABC transporter permease	100	Celeribacter ethanolicus
493	MBW6417846.1	276	carbohydrate ABC transporter permease	99.3	Celeribacter ethanolicus
494	MBW6417849.1	487	mannitol dehydrogenase family protein	93.4	Celeribacter sp. HF31
495	MBW6417851.1	259	metal ABC transporter ATP-binding protein	93.4	Celeribacter sp. HF31
496	MBW6417854.1	264	S49 family peptidase	96.2	Celeribacter sp. HF31
497	MBW6417857.1	629	excinuclease ABC subunit UvrC	97	Celeribacter sp. HF31
498	MBW6417858.1	188	CDP-diacylglycerol--glycerol-3-phosphate 3-phosphatidyltransferase	97.3	Celeribacter sp. HF31
499	MBW6417859.1	83	molybdopterin converting factor subunit 1	95.2	Celeribacter sp. HF31
500	MBW6417860.1	145	molybdenum cofactor biosynthesis protein MoaE	95.2	Celeribacter sp. HF31
501	MBW6417870.1	421	dihydroorotase	98.3	Celeribacter sp. HF31
502	MBW6417871.1	171	aspartate carbamoyltransferase catalytic subunit	94.7	Celeribacter sp. HF31
503	MBW6417873.1	319	aspartate carbamoyltransferase catalytic subunit	99.1	Celeribacter sp. HF31
504	MBW6417875.1	180	molybdenum cofactor biosynthesis protein B	96.7	Celeribacter sp. HF31
505	MBW6417877.1	1127	efflux RND transporter permease subunit	93.5	Celeribacter sp. HF31
506	MBW6417881.1	343	MBL fold metallo-hydrolase	92.7	Celeribacter sp. HF31
507	MBW6417883.1	44	aa3-type cytochrome c oxidase subunit IV	97.7	Celeribacter sp. HF31
508	MBW6417886.1	238	AzlC family ABC transporter permease	98.7	Celeribacter sp. HF31
509	MBW6417889.1	330	phosphatase PAP2 family protein	90.9	Celeribacter sp. HF31
510	MBW6417891.1	570	tetratricopeptide repeat protein	92.9	Celeribacter sp. HF31
511	MBW6417894.1	460	phosphomannomutase	91.1	Celeribacter sp. HF31
512	MBW6417900.1	326	GDP-L-fucose synthase	91.1	Celeribacter sp. HF31
513	MBW6417914.1	337	polyprenyl synthetase family protein	97.6	Celeribacter sp. HF31
514	MBW6417916.1	253	methyltransferase	90.9	Celeribacter sp. HF31
515	MBW6417924.1	463	argininosuccinate lyase	98.9	Celeribacter sp. HF31
516	MBW6417930.1	299	cell division protein FtsX	96.3	Celeribacter sp. HF31
517	MBW6417933.1	319	L-malyl-CoA/beta-methylmalyl-CoA lyase	100	Celeribacter;Celeribacter sp. HF31
518	MBW6417934.1	333	DUF1611 domain-containing protein	96.4	Celeribacter sp. HF31
519	MBW6417935.1	322	dipeptide epimerase	98.1	Celeribacter sp. HF31
520	MBW6417936.1	286	D-amino-acid transaminase	95.8	Celeribacter sp. HF31
521	MBW6417946.1	356	phenylalanine--tRNA ligase subunit alpha	98.9	Celeribacter ethanolicus
522	MBW6417948.1	797	phenylalanine--tRNA ligase subunit beta	98.4	Celeribacter sp. HF31
523	MBW6417951.1	233	glutathione S-transferase N-terminal domain-containing protein	93.9	Celeribacter ethanolicus
524	MBW6417952.1	142	large conductance mechanosensitive channel protein MscL	95.8	Celeribacter persicus
525	MBW6417953.1	152	Lrp/AsnC family transcriptional regulator	100	Celeribacter sp. HF31
526	MBW6417956.1	122	DUF779 domain-containing protein	95.1	Celeribacter sp. HF31
527	MBW6417960.1	326	NAD(P)H-quinone oxidoreductase	95.1	Celeribacter sp. HF31
528	MBW6417961.1	213	ribonuclease T2	91.5	Celeribacter sp. HF31
529	MBW6417966.1	347	ribosome small subunit-dependent GTPase A	91.9	Celeribacter ethanolicus
530	MBW6417968.1	264	ABC transporter ATP-binding protein	98.5	Celeribacter ethanolicus;Rhodobacteraceae bacterium
531	MBW6417969.1	335	ABC transporter substrate-binding protein	94.9	Celeribacter neptunius
532	MBW6417973.1	276	prephenate dehydratase	97.1	Celeribacter sp. HF31
533	MBW6417975.1	626	extracellular solute-binding protein	90.6	Celeribacter sp. HF31
534	MBW6417976.1	365	microcin C ABC transporter permease YejB	97.8	Celeribacter sp. HF31
535	MBW6417977.1	368	ABC transporter permease	98.9	Celeribacter ethanolicus;Rhodobacteraceae bacterium
536	MBW6417978.1	535	ABC transporter ATP-binding protein	97.4	Celeribacter ethanolicus
537	MBW6417979.1	531	D-alanyl-D-alanine carboxypeptidase	93.4	Celeribacter sp. HF31
538	MBW6417983.1	270	SDR family oxidoreductase	98.5	Celeribacter sp. HF31
539	MBW6417985.1	297	oxygen-dependent coproporphyrinogen oxidase	95.3	Celeribacter sp. HF31
540	MBW6417990.1	451	oxygen-independent coproporphyrinogen III oxidase	94.7	Celeribacter sp. HF31
541	MBW6417994.1	241	cytochrome-c oxidase, cbb3-type subunit II	97.9	Celeribacter neptunius
542	MBW6417998.1	157	FixH family protein	94.9	Celeribacter sp. HF31
543	MBW6417999.1	725	cadmium-translocating P-type ATPase	96.8	Celeribacter sp. HF31
544	MBW6418005.1	463	bifunctional enoyl-CoA hydratase/phosphate acetyltransferase	96.8	Celeribacter sp. HF31
545	MBW6418008.1	651	urea ABC transporter permease subunit UrtB	92.6	Celeribacter sp. HF31
546	MBW6418010.1	249	urea ABC transporter ATP-binding protein UrtD	99.6	Celeribacter sp. HF31
547	MBW6418012.1	373	LacI family transcriptional regulator	93	Celeribacter sp. HF31
548	MBW6418013.1	449	extracellular solute-binding protein	97.3	Celeribacter sp. HF31
549	MBW6418019.1	712	class 1b ribonucleoside-diphosphate reductase subunit alpha	97.9	Celeribacter sp. HF31
550	MBW6418020.1	160	class Ib ribonucleoside-diphosphate reductase assembly flavoprotein NrdI	92.5	Celeribacter sp. HF31
551	MBW6418021.1	80	glutaredoxin-like protein NrdH	95.1	Celeribacter sp. HF31
552	MBW6418022.1	185	PqiC family protein	91.7	Celeribacter sp. HF31
553	MBW6418027.1	282	alpha/beta hydrolase	98.6	Celeribacter neptunius
554	MBW6418029.1	392	muconate/chloromuconate family cycloisomerase	93.4	Celeribacter neptunius
555	MBW6418030.1	289	hydroxyquinol 1,2-dioxygenase	96.5	Celeribacter neptunius
556	MBW6418047.1	119	hydroxyisourate hydrolase	93.3	Celeribacter sp. HF31
557	MBW6418048.1	411	urate hydroxylase PuuD	97.3	Celeribacter sp. HF31
558	MBW6418053.1	199	NUDIX hydrolase	92.4	Celeribacter sp. HF31
559	MBW6418054.1	700	DNA polymerase III subunit epsilon	96	Celeribacter sp. HF31
560	MBW6418060.1	464	acetate--CoA ligase	97.4	Celeribacter ethanolicus
561	MBW6418065.1	94	DUF2312 domain-containing protein	96.8	Celeribacter ethanolicus;Rhodobacteraceae bacterium
562	MBW6418066.1	251	LamB/YcsF family protein	93.2	Celeribacter sp. HF31
563	MBW6418071.1	204	urease accessory protein UreG	96.6	Celeribacter sp. HF31
564	MBW6418072.1	212	urease accessory protein UreF	95.8	Celeribacter sp. HF31
565	MBW6418087.1	249	ATP-binding cassette domain-containing protein	98.8	Celeribacter sp. HF31
566	MBW6418091.1	501	amidophosphoribosyltransferase	98	Celeribacter sp. HF31
567	MBW6418093.1	222	SDR family oxidoreductase	91	Celeribacter sp. HF31
568	MBW6418095.1	129	VOC family protein	94.6	Celeribacter sp. HF31
569	MBW6418097.1	213	protein-L-isoaspartate(D-aspartate) O-methyltransferase	97.2	Celeribacter sp. HF31
570	MBW6418099.1	280	ATP-binding protein	96.4	Celeribacter sp. HF31
571	MBW6418102.1	71	twin-arginine translocase TatA/TatE family subunit	98.6	Celeribacter ethanolicus;Rhodobacteraceae bacterium
572	MBW6418104.1	235	YafY family transcriptional regulator	93.5	Celeribacter sp. HF31
573	MBW6418105.1	360	ABC transporter ATP-binding protein	95.8	Celeribacter sp. HF31
574	MBW6418109.1	535	peptide chain release factor 3	99.3	Celeribacter sp. HF31
575	MBW6418115.1	259	type III pantothenate kinase	99.2	Celeribacter sp. HF31
576	MBW6418117.1	478	NADH-quinone oxidoreductase subunit NuoN	98.3	Celeribacter sp. HF31
577	MBW6418120.1	101	NADH-quinone oxidoreductase subunit NuoK	100	Celeribacter neptunius;Celeribacter;Rhodobacteraceae bacterium;Celeribacter sp. HF31
578	MBW6418121.1	204	NADH-quinone oxidoreductase subunit J	99	Celeribacter sp. HF31
579	MBW6418123.1	164	NADH-quinone oxidoreductase subunit NuoI	99.4	Celeribacter;Celeribacter persicus;Celeribacter ethanolicus;Rhodobacteraceae bacterium
580	MBW6418126.1	672	NADH-quinone oxidoreductase subunit NuoG	98.1	Celeribacter sp. HF31
581	MBW6418136.1	298	sulfotransferase	91.9	Celeribacter sp. HF31
582	MBW6418139.1	121	NADH-quinone oxidoreductase subunit A	98.3	Celeribacter neptunius
583	MBW6418140.1	398	DegT/DnrJ/EryC1/StrS family aminotransferase	94.7	Celeribacter sp. HF31
584	MBW6418141.1	221	HAD-IA family hydrolase	96.4	Celeribacter sp. HF31
585	MBW6418143.1	607	glutamine--fructose-6-phosphate transaminase (isomerizing)	97	Celeribacter sp. HF31
586	MBW6418146.1	337	GTP 3',8-cyclase MoaA	95	Celeribacter ethanolicus
587	MBW6418147.1	387	amidohydrolase	95.3	Celeribacter ethanolicus;Rhodobacteraceae bacterium
588	MBW6418148.1	626	ABC transporter ATP-binding protein	96.2	Celeribacter sp. HF31
589	MBW6418149.1	571	peptide ABC transporter substrate-binding protein	94	Celeribacter sp. HF31
590	MBW6418151.1	304	ABC transporter permease	98.4	Celeribacter sp. HF31
591	MBW6418152.1	354	YeeE/YedE family protein	92.1	Celeribacter sp. HF31
592	MBW6418157.1	523	Re/Si-specific NAD(P)(+) transhydrogenase subunit alpha	98.7	Celeribacter sp. HF31
593	MBW6418164.1	713	malate synthase G	91.4	Celeribacter ethanolicus
594	MBW6418167.1	198	cytochrome b/b6 domain-containing protein	97	Celeribacter sp. HF31
595	MBW6418173.1	319	DMT family transporter	90.7	Celeribacter sp. HF31
596	MBW6418177.1	343	dihydropteroate synthase	92.7	Celeribacter sp. HF31
597	MBW6418179.1	226	cell wall hydrolase	94.2	Celeribacter sp. HF31
598	MBW6418180.1	851	pyruvate, phosphate dikinase	96.4	Celeribacter sp. HF31
599	MBW6418186.1	482	TrkH family potassium uptake protein	97.1	Celeribacter sp. HF31
600	MBW6418187.1	371	GTP cyclohydrolase FolE2	96.5	Celeribacter sp. HF31
601	MBW6418188.1	394	O-succinylhomoserine sulfhydrylase	97.9	Celeribacter sp. HF31
602	MBW6418190.1	239	glutathione S-transferase N-terminal domain-containing protein	96.7	Celeribacter sp. HF31
603	MBW6418192.1	205	septation protein IspZ	92.1	Celeribacter sp. HF31
604	MBW6418200.1	421	phosphoribosylamine--glycine ligase	97.6	Celeribacter sp. HF31
605	MBW6418202.1	107	2Fe-2S iron-sulfur cluster binding domain-containing protein	100	Celeribacter sp. HF31
606	MBW6418205.1	291	protease modulator HflC	94.5	Celeribacter halophilus
607	MBW6418210.1	310	DMT family transporter	96.2	Celeribacter sp. HF31
608	MBW6418216.1	547	CTP synthase	98	Celeribacter sp. HF31
609	MBW6418220.1	197	LysE family translocator	94.9	Celeribacter sp. HF31
610	MBW6418224.1	239	transporter substrate-binding domain-containing protein	90.4	Celeribacter halophilus
611	MBW6418227.1	448	glutamine synthetase family protein	97.5	Celeribacter sp. HF31
612	MBW6418230.1	400	aminotransferase class I/II-fold pyridoxal phosphate-dependent enzyme	98	Celeribacter sp. HF31
613	MBW6418231.1	314	LysR family transcriptional regulator	97.5	Celeribacter sp. HF31
614	MBW6418235.1	424	polyhydroxyalkanoate depolymerase	95	Celeribacter sp. HF31
615	MBW6418237.1	247	alpha/beta hydrolase	93.5	Celeribacter sp. HF31
616	MBW6418242.1	244	putative DNA-binding domain-containing protein	90.6	Celeribacter sp. HF31
617	MBW6418245.1	103	arsenate reductase	91.3	Celeribacter sp. HF31
618	MBW6418253.1	165	winged helix DNA-binding protein	97	Celeribacter ethanolicus;Rhodobacteraceae bacterium
619	MBW6418258.1	166	lipocalin family protein	92.2	Celeribacter sp. HF31
620	MBW6418261.1	572	methionine--tRNA ligase	97.4	Celeribacter sp. HF31
621	MBW6418263.1	247	rhomboid family intramembrane serine protease	93.9	Celeribacter sp. HF31
622	MBW6418267.1	301	LysR family transcriptional regulator	99.3	Celeribacter sp. HF31
623	MBW6418268.1	277	methylenetetrahydrofolate reductase [NAD(P)H]	98.2	Celeribacter sp. HF31
624	MBW6418272.1	1045	valine--tRNA ligase	97.5	Celeribacter sp. HF31
625	MBW6418273.1	260	crotonase/enoyl-CoA hydratase family protein	94.2	Celeribacter sp. HF31
626	MBW6418274.1	367	pyridoxal phosphate-dependent aminotransferase	92.1	Celeribacter sp. HF31
627	MBW6418277.1	228	TIGR04283 family arsenosugar biosynthesis glycosyltransferase	91.7	Celeribacter sp. HF31
628	MBW6418281.1	106	elongation factor P	100	Celeribacter;Celeribacter indicus;Celeribacter persicus;Celeribacter ethanolicus;Rhodobacteraceae bacterium
629	MBW6418289.1	210	recombinase family protein	99	Celeribacter ethanolicus
630	MBW6418296.1	171	Hint domain-containing protein	84.52	Celeribacter naphthalenivorans
631	MBW6418307.1	143	3-oxoadipyl-CoA thiolase	98.6	Celeribacter ethanolicus
632	MBW6418308.1	305	LysR family transcriptional regulator	97.4	Celeribacter sp. HF31
633	MBW6418309.1	260	3-oxoadipate enol-lactonase	93.4	Celeribacter sp. HF31
634	MBW6418311.1	246	protocatechuate 3,4-dioxygenase subunit beta	98	Celeribacter sp. HF31
635	MBW6418313.1	351	3-carboxy-cis,cis-muconate cycloisomerase	94.6	Celeribacter sp. HF31
636	MBW6418314.1	392	4-hydroxybenzoate 3-monooxygenase	98	Celeribacter sp. HF31
637	MBW6418315.1	284	helix-turn-helix domain-containing protein	95.1	Celeribacter ethanolicus
638	MBW6418320.1	440	TRAP transporter large permease	98.2	Celeribacter sp. HF31
639	MBW6418326.1	349	TRAP transporter substrate-binding protein	95.1	Celeribacter sp. HF31
640	MBW6418329.1	406	3-hydroxybenzoate 6-monooxygenase	98	Celeribacter ethanolicus
641	MBW6418330.1	232	fumarylacetoacetate hydrolase family protein	94.4	Celeribacter ethanolicus
642	MBW6418332.1	367	cupin domain-containing protein	98.6	Celeribacter sp. HF31
643	MBW6418333.1	184	maleylpyruvate isomerase N-terminal domain-containing protein	93.4	Celeribacter sp. HF31
644	MBW6418334.1	375	methylamine utilization protein MauG	93.8	Celeribacter sp. HF31
645	MBW6418339.1	153	GFA family protein	92.8	Celeribacter sp. HF31
646	MBW6418340.1	520	5'-nucleotidase/apyrase family protein	92.1	Celeribacter persicus
647	MBW6418345.1	438	MATE family efflux transporter	97.5	Celeribacter sp. HF31
648	MBW6418348.1	123	MerR family DNA-binding transcriptional regulator	94.3	Celeribacter sp. HF31
649	MBW6418349.1	129	MerR family DNA-binding transcriptional regulator	96.9	Celeribacter sp. HF31
650	MBW6418351.1	212	glutathione S-transferase family protein	91.9	Celeribacter sp. HF31
651	MBW6418352.1	403	acetyl-CoA C-acetyltransferase	97	Celeribacter persicus
652	MBW6418353.1	735	enoyl-CoA hydratase/isomerase family protein	96.9	Celeribacter sp. HF31
653	MBW6418358.1	210	uracil phosphoribosyltransferase	98.6	Celeribacter neptunius
654	MBW6418360.1	403	phosphopentomutase	97.3	Celeribacter sp. HF31
655	MBW6418361.1	438	thymidine phosphorylase	96.6	Celeribacter sp. HF31
656	MBW6418367.1	252	NAD kinase	98.4	Celeribacter sp. HF31
657	MBW6418368.1	431	serine hydroxymethyltransferase	99.8	Celeribacter sp. HF31
658	MBW6418371.1	260	alpha/beta fold hydrolase	95.4	Celeribacter sp. HF31
659	MBW6418374.1	45	entericidin A/B family lipoprotein	97.8	Celeribacter ethanolicus;Rhodobacteraceae bacterium
660	MBW6418375.1	599	translation elongation factor 4	99.3	Celeribacter sp. HF31
661	MBW6418377.1	211	DUF4336 domain-containing protein	91.9	Celeribacter sp. HF31
662	MBW6418379.1	229	NAD-dependent deacylase	93.4	Celeribacter sp. HF31
663	MBW6418385.1	804	ATP-dependent helicase HrpB	95.5	Celeribacter sp. HF31
664	MBW6418389.1	493	inorganic phosphate transporter	96.1	Celeribacter sp. HF31
665	MBW6418393.1	261	ABC transporter permease	98.5	Celeribacter sp. HF31
666	MBW6418395.1	191	YceI family protein	96.3	Celeribacter sp. HF31
667	MBW6418400.1	130	rhodanese-like domain-containing protein	92.3	Celeribacter persicus
668	MBW6418414.1	242	EI24 domain-containing protein	93	Celeribacter sp. HF31
669	MBW6418416.1	134	methylmalonyl-CoA epimerase	97.8	Celeribacter persicus
670	MBW6418417.1	239	response regulator	94.6	Celeribacter sp. HF31
671	MBW6418420.1	1119	carbamoyl-phosphate synthase large subunit	99.4	Celeribacter sp. HF31
672	MBW6418421.1	441	DEAD/DEAH box helicase	94.6	Celeribacter sp. HF31
673	MBW6418428.1	289	prolipoprotein diacylglyceryl transferase	93.4	Celeribacter sp. HF31
674	MBW6418429.1	357	SAM-dependent methyltransferase	93	Celeribacter sp. HF31
675	MBW6418430.1	252	peptidoglycan editing factor PgeF	95.6	Celeribacter sp. HF31
676	MBW6418434.1	314	thioredoxin-disulfide reductase	99	Celeribacter sp. HF31
677	MBW6418440.1	72	DUF465 domain-containing protein	100	Celeribacter sp. HF31
678	MBW6418441.1	161	5-(carboxyamino)imidazole ribonucleotide mutase	96.9	Celeribacter persicus
679	MBW6418442.1	359	5-(carboxyamino)imidazole ribonucleotide synthase	96.9	Celeribacter sp. HF31
680	MBW6418448.1	88	DUF2161 domain-containing phosphodiesterase	90.8	Celeribacter baekdonensis
681	MBW6418452.1	306	manganese-dependent inorganic pyrophosphatase	98.4	Celeribacter sp. HF31
682	MBW6418454.1	158	N-acetyltransferase	91.8	Celeribacter sp. HF31
683	MBW6418463.1	139	group III truncated hemoglobin	95.7	Celeribacter ethanolicus
684	MBW6418464.1	338	YcjF family protein	94.9	Celeribacter ethanolicus
685	MBW6418472.1	315	PDR/VanB family oxidoreductase	95.2	Celeribacter ethanolicus
686	MBW6418477.1	235	FCD domain-containing protein	95.7	Celeribacter sp. HF31
687	MBW6418481.1	981	sarcosine oxidase subunit alpha family protein	96.6	Celeribacter sp. HF31
688	MBW6418483.1	416	sarcosine oxidase subunit beta family protein	98.3	Celeribacter sp. HF31
689	MBW6418484.1	315	GlxA family transcriptional regulator	92.1	Celeribacter sp. HF31
690	MBW6418485.1	438	type III glutamate--ammonia ligase	98.9	Celeribacter sp. HF31
691	MBW6418486.1	441	FMN-binding glutamate synthase family protein	98.9	Celeribacter neptunius
692	MBW6418492.1	794	aminomethyltransferase family protein	98	Celeribacter sp. HF31
693	MBW6418493.1	67	formate dehydrogenase subunit delta	98.5	Celeribacter ethanolicus;Rhodobacteraceae bacterium
694	MBW6418494.1	243	formate dehydrogenase accessory sulfurtransferase FdhD	94.7	Celeribacter ethanolicus
695	MBW6418495.1	974	formate dehydrogenase subunit alpha	97.9	Celeribacter ethanolicus
696	MBW6418496.1	505	NADH-quinone oxidoreductase subunit NuoF	98	Celeribacter ethanolicus
697	MBW6418498.1	296	LysR family transcriptional regulator	98.3	Celeribacter sp. HF31
698	MBW6418499.1	786	RNA-binding transcriptional accessory protein	98	Celeribacter ethanolicus
699	MBW6418500.1	605	TonB-dependent receptor	93.7	Celeribacter sp. HF31
700	MBW6418501.1	237	ABC transporter substrate-binding protein	93.7	Celeribacter sp. HF31
701	MBW6418502.1	327	iron ABC transporter permease	96.6	Celeribacter sp. HF31
702	MBW6418503.1	244	ABC transporter ATP-binding protein	94.3	Celeribacter sp. HF31
703	MBW6418505.1	298	metal ABC transporter substrate-binding protein	93.6	Celeribacter sp. HF31
704	MBW6418507.1	286	metal ABC transporter permease	95.1	Celeribacter sp. HF31
705	MBW6418508.1	277	metal ABC transporter permease	95.7	Celeribacter sp. HF31
706	MBW6418513.1	617	glycosyltransferase	92.7	Celeribacter sp. HF31
707	MBW6418517.1	143	3-oxoadipyl-CoA thiolase	98.6	Celeribacter ethanolicus
708	MBW6418537.1	318	alpha/beta hydrolase	91.2	Celeribacter ethanolicus;Rhodobacteraceae bacterium
709	MBW6418542.1	545	ABC transporter ATP-binding protein	91.9	Celeribacter neptunius
710	MBW6418547.1	316	ABC transporter permease	92.7	Celeribacter neptunius
711	MBW6418548.1	293	ABC transporter permease	93.2	Celeribacter neptunius
712	MBW6418560.1	581	dihydroxy-acid dehydratase	91.7	Celeribacter baekdonensis;Celeribacter baekdonensis B30
713	MBW6418563.1	350	sugar-binding protein	92.3	Celeribacter baekdonensis
714	MBW6418565.1	424	L-rhamnose catabolism isomerase	94.6	Celeribacter neptunius
715	MBW6418566.1	698	bifunctional rhamnulose-1-phosphate aldolase/short-chain dehydrogenase	96.7	Celeribacter neptunius
716	MBW6418567.1	266	DeoR/GlpR family DNA-binding transcription regulator	98.5	Celeribacter neptunius
717	MBW6418568.1	330	rhamnose ABC transporter substrate-binding protein	98.2	Celeribacter neptunius
718	MBW6418569.1	508	sugar ABC transporter ATP-binding protein	96.7	Celeribacter halophilus
719	MBW6418570.1	325	ABC transporter permease	97.8	Celeribacter neptunius
720	MBW6418571.1	334	ABC transporter permease	97	Celeribacter neptunius
721	MBW6418572.1	104	L-rhamnose mutarotase	94.2	Celeribacter neptunius
722	MBW6418574.1	381	alpha-hydroxy-acid oxidizing protein	95	Celeribacter neptunius
723	MBW6418578.1	131	CBS domain-containing protein	100	Celeribacter persicus
724	MBW6418579.1	55	(Na+)-NQR maturation NqrM	100	Celeribacter persicus
725	MBW6418580.1	322	FAD:protein FMN transferase	99.1	Celeribacter persicus
726	MBW6418581.1	406	NADH:ubiquinone reductase (Na(+)-transporting) subunit F	99.5	Celeribacter persicus
727	MBW6418582.1	203	NADH:ubiquinone reductase (Na(+)-transporting) subunit E	98	Celeribacter persicus
728	MBW6418583.1	221	NADH:ubiquinone reductase (Na(+)-transporting) subunit D	100	Celeribacter persicus
729	MBW6418584.1	266	FMN-binding protein	98.9	Celeribacter persicus
730	MBW6418585.1	259	RnfABCDGE type electron transport complex subunit D	98.1	Celeribacter persicus
731	MBW6418586.1	423	Na(+)-translocating NADH-quinone reductase subunit A	86.76	Celeribacter sp. ASW11-22
732	MBW6418587.1	394	cytochrome c3 family protein	94.4	Celeribacter persicus
733	MBW6418592.1	436	esterase-like activity of phytase family protein	97.5	Celeribacter ethanolicus
734	MBW6418593.1	446	dGTPase	96.2	Celeribacter sp. HF31
735	MBW6418594.1	345	SDR family oxidoreductase	92.2	Celeribacter ethanolicus;Rhodobacteraceae bacterium
736	MBW6418598.1	263	tryptophan synthase subunit alpha	97.3	Celeribacter sp. HF31
737	MBW6418601.1	414	saccharopine dehydrogenase family protein	98.8	Celeribacter sp. HF31
738	MBW6418602.1	387	alpha-hydroxy-acid oxidizing protein	95.6	Celeribacter ethanolicus
739	MBW6418607.1	124	DUF2237 domain-containing protein	93.5	Celeribacter sp. HF31
740	MBW6418611.1	416	tryptophan synthase subunit beta	99.5	Celeribacter sp. HF31
741	MBW6418613.1	213	phosphoribosylanthranilate isomerase	91.5	Celeribacter halophilus
742	MBW6418622.1	138	DMT family transporter	91.3	Celeribacter neptunius
743	MBW6418624.1	393	methionine adenosyltransferase	98	Celeribacter sp. HF31
744	MBW6418625.1	504	apolipoprotein N-acyltransferase	92.5	Celeribacter sp. HF31
745	MBW6418631.1	445	tRNA (N6-isopentenyl adenosine(37)-C2)-methylthiotransferase MiaB	96.4	Celeribacter sp. HF31
746	MBW6418632.1	287	glycosyltransferase family 2 protein	95.1	Celeribacter sp. HF31
747	MBW6418641.1	409	beta-ketoacyl-ACP synthase I	96.3	Celeribacter ethanolicus
748	MBW6418642.1	262	enoyl-ACP reductase	98.1	Celeribacter ethanolicus
749	MBW6418647.1	295	3-oxoadipate enol-lactonase	94.3	Celeribacter sp. HF31
750	MBW6418649.1	403	TCR/Tet family MFS transporter	94.3	Celeribacter sp. HF31
751	MBW6418653.1	503	glucosylglycerol-phosphate synthase	97.8	Celeribacter sp. HF31
752	MBW6418662.1	316	mechanosensitive ion channel family protein	98.1	Celeribacter sp. HF31
753	MBW6418664.1	199	rhodanese-like domain-containing protein	91.5	Celeribacter sp. HF31
754	MBW6418668.1	762	glycoside hydrolase family 55 protein	93.6	Celeribacter sp. HF31
755	MBW6418670.1	547	lysine--tRNA ligase	97.8	Celeribacter sp. HF31
756	MBW6418671.1	144	tellurite resistance TerB family protein	95.8	Celeribacter persicus
757	MBW6418677.1	551	energy-dependent translational throttle protein EttA	99.1	Celeribacter ethanolicus
758	MBW6418678.1	68	cold-shock protein	97.1	Celeribacter;Celeribacter persicus;Celeribacter ethanolicus;Rhodobacteraceae bacterium;Celeribacter sp. HF31
759	MBW6418683.1	235	ABC transporter ATP-binding protein	97	Celeribacter sp. HF31
760	MBW6418684.1	788	ABC transporter permease	94	Celeribacter sp. HF31
761	MBW6418685.1	403	HlyD family efflux transporter periplasmic adaptor subunit	96.5	Celeribacter sp. HF31
762	MBW6418692.1	391	elongation factor Tu	97.2	Celeribacter halophilus
763	MBW6418696.1	232	50S ribosomal protein L1	97.4	Celeribacter persicus
764	MBW6418698.1	170	50S ribosomal protein L10	97.6	Celeribacter persicus
765	MBW6418699.1	124	50S ribosomal protein L7/L12	96	Celeribacter ethanolicus;Rhodobacteraceae bacterium
766	MBW6418700.1	1378	DNA-directed RNA polymerase subunit beta	98.8	Celeribacter sp. HF31
767	MBW6418701.1	1414	DNA-directed RNA polymerase subunit beta'	98.6	Celeribacter sp. HF31
768	MBW6418706.1	294	DMT family transporter	95.2	Celeribacter sp. HF31
769	MBW6418708.1	156	30S ribosomal protein S7	99.4	Celeribacter neptunius
770	MBW6418709.1	705	elongation factor G	99	Celeribacter sp. HF31
771	MBW6418710.1	391	elongation factor Tu	97.2	Celeribacter halophilus
772	MBW6418712.1	102	30S ribosomal protein S10	100	Celeribacter;Celeribacter ethanolicus;Rhodobacteraceae bacterium
773	MBW6418715.1	98	50S ribosomal protein L23	100	Celeribacter neptunius
774	MBW6418717.1	92	30S ribosomal protein S19	100	Celeribacter neptunius;Celeribacter;Rhodobacteraceae bacterium;Celeribacter sp. HF31
775	MBW6418726.1	122	50S ribosomal protein L14	100	Celeribacter neptunius;Celeribacter;Rhodobacteraceae bacterium;Celeribacter sp. HF31
776	MBW6418727.1	101	50S ribosomal protein L24	95	Celeribacter neptunius
777	MBW6418728.1	187	50S ribosomal protein L5	98.9	Celeribacter ethanolicus;Rhodobacteraceae bacterium
778	MBW6418729.1	101	30S ribosomal protein S14	98	Celeribacter ethanolicus;Rhodobacteraceae bacterium
779	MBW6418730.1	130	30S ribosomal protein S8	98.5	Celeribacter;Celeribacter persicus;Celeribacter ethanolicus;Rhodobacteraceae bacterium
780	MBW6418731.1	177	50S ribosomal protein L6	97.7	Celeribacter sp. HF31
781	MBW6418734.1	62	50S ribosomal protein L30	98.4	Celeribacter neptunius;Celeribacter;Rhodobacteraceae bacterium;Celeribacter sp. HF31
782	MBW6418737.1	452	preprotein translocase subunit SecY	99.1	Celeribacter ethanolicus;Rhodobacteraceae bacterium
783	MBW6418739.1	122	30S ribosomal protein S13	99.2	Celeribacter neptunius
784	MBW6418744.1	195	N-acyl-L-homoserine lactone synthetase	96.4	Celeribacter baekdonensis
785	MBW6418748.1	222	HAD-IA family hydrolase	90	Celeribacter sp. HF31
786	MBW6418749.1	235	ATPase	94	Celeribacter sp. HF31
787	MBW6418752.1	436	amino acid ABC transporter permease	95.9	Celeribacter sp. HF31
788	MBW6418753.1	236	amino acid ABC transporter ATP-binding protein	100	Celeribacter ethanolicus
789	MBW6418758.1	508	bifunctional diguanylate cyclase/phosphodiesterase	90.9	Celeribacter sp. HF31
790	MBW6418760.1	87	membrane protein insertion efficiency factor YidD	94.3	Celeribacter sp. HF31
791	MBW6418774.1	170	Lrp/AsnC family transcriptional regulator	92.4	Celeribacter neptunius
792	MBW6418778.1	329	ABC transporter permease	99.1	Celeribacter ethanolicus
793	MBW6418780.1	548	ABC transporter ATP-binding protein	98.9	Celeribacter ethanolicus
794	MBW6418782.1	432	FAD-binding oxidoreductase	97	Celeribacter ethanolicus
795	MBW6418784.1	389	amidohydrolase	96.9	Celeribacter sp. HF31
796	MBW6418786.1	470	formimidoylglutamate deiminase	91.1	Celeribacter ethanolicus
797	MBW6418788.1	325	TAXI family TRAP transporter solute-binding subunit	94.2	Celeribacter ethanolicus
798	MBW6418790.1	744	TRAP transporter permease	97.4	Celeribacter ethanolicus;Rhodobacteraceae bacterium
799	MBW6418799.1	200	superoxide dismutase	92.5	Celeribacter neptunius
800	MBW6418800.1	112	ferredoxin family protein	94.6	Celeribacter neptunius
801	MBW6418813.1	318	agmatinase	93.4	Celeribacter indicus
802	MBW6418827.1	305	shikimate dehydrogenase	91.9	Celeribacter sp. HF31
803	MBW6418831.1	298	ABC transporter permease subunit	95	Celeribacter sp. HF31
804	MBW6418840.1	455	ABC transporter substrate-binding protein	96.7	Celeribacter sp. HF31
805	MBW6418841.1	364	ABC transporter permease	98.4	Celeribacter sp. HF31
806	MBW6418842.1	561	ABC transporter ATP-binding protein	97	Celeribacter sp. HF31
807	MBW6418844.1	419	FAD-dependent oxidoreductase	92.4	Celeribacter sp. HF31
808	MBW6418850.1	73	50S ribosomal protein L31	95.9	Celeribacter halophilus
809	MBW6418851.1	124	50S ribosomal protein L19	100	Celeribacter halophilus
810	MBW6418853.1	275	tRNA (guanosine(37)-N1)-methyltransferase TrmD	95.6	Celeribacter sp. HF31
811	MBW6418854.1	169	ribosome maturation factor RimM	98.2	Celeribacter sp. HF31
812	MBW6418855.1	215	5,6-dimethylbenzimidazole synthase	94	Celeribacter sp. HF31
813	MBW6418858.1	180	GNAT family N-acetyltransferase	92.8	Celeribacter ethanolicus
814	MBW6418859.1	504	signal recognition particle protein	99.6	Celeribacter sp. HF31
815	MBW6418863.1	137	universal stress protein	93.4	Celeribacter ethanolicus;Rhodobacteraceae bacterium
816	MBW6418866.1	121	metalloregulator ArsR/SmtB family transcription factor	91.4	Celeribacter ethanolicus;Rhodobacteraceae bacterium
817	MBW6418867.1	124	AtpZ/AtpI family protein	94.4	Celeribacter sp. HF31
818	MBW6418869.1	78	F0F1 ATP synthase subunit C	100	Celeribacter halophilus;Celeribacter;Celeribacter persicus;Celeribacter ethanolicus;Rhodobacteraceae bacterium;Celeribacter sp. HF31
819	MBW6418871.1	185	F0F1 ATP synthase subunit B	97.8	Celeribacter sp. HF31
820	MBW6418872.1	256	FCD domain-containing protein	97.3	Celeribacter sp. HF31
821	MBW6418877.1	328	adenosine kinase	97.6	Celeribacter sp. HF31
822	MBW6418883.1	525	glycosyl transferase	94.7	Celeribacter sp. HF31
823	MBW6418913.1	232	ATP phosphoribosyltransferase	97	Celeribacter sp. HF31
824	MBW6418916.1	70	SlyX family protein	97.1	Celeribacter sp. HF31
825	MBW6418922.1	504	ABC transporter ATP-binding protein	98	Celeribacter sp. HF31
826	MBW6418924.1	308	ABC transporter permease	94.8	Celeribacter halophilus
827	MBW6418925.1	361	BMP family ABC transporter substrate-binding protein	90.3	Celeribacter halophilus
828	MBW6418930.1	305	pirin family protein	97.4	Celeribacter neptunius
829	MBW6418931.1	170	pyridoxamine 5'-phosphate oxidase family protein	91.8	Celeribacter sp. HF31
830	MBW6418940.1	155	dUTP diphosphatase	94.8	Celeribacter sp. HF31
831	MBW6418941.1	399	bifunctional phosphopantothenoylcysteine decarboxylase/phosphopantothenate--cysteine ligase CoaBC	97.2	Celeribacter sp. HF31
832	MBW6418944.1	177	bifunctional adenosylcobinamide kinase/adenosylcobinamide-phosphate guanylyltransferase	91	Celeribacter sp. HF31
833	MBW6418945.1	189	histidine phosphatase family protein	93.1	Celeribacter sp. HF31
834	MBW6418947.1	503	YifB family Mg chelatase-like AAA ATPase	98	Celeribacter sp. HF31
835	MBW6418948.1	296	alpha/beta hydrolase	95.6	Celeribacter sp. HF31
836	MBW6418952.1	392	penicillin-binding protein activator	97.2	Celeribacter sp. HF31
837	MBW6418953.1	940	[protein-PII] uridylyltransferase	96.3	Celeribacter sp. HF31
838	MBW6418954.1	513	murein biosynthesis integral membrane protein MurJ	93.4	Celeribacter sp. HF31
839	MBW6418957.1	199	L,D-transpeptidase	91.5	Celeribacter sp. HF31
840	MBW6418958.1	151	universal stress protein	98	Celeribacter halophilus
841	MBW6418967.1	248	TIGR02186 family protein	94.4	Celeribacter sp. HF31
842	MBW6418974.1	236	purine-nucleoside phosphorylase	98.7	Celeribacter ethanolicus
843	MBW6418975.1	327	aldo/keto reductase	96	Celeribacter sp. HF31
844	MBW6418979.1	259	succinate dehydrogenase iron-sulfur subunit	99.6	Celeribacter sp. HF31
845	MBW6418982.1	132	succinate dehydrogenase, cytochrome b556 subunit	100	Celeribacter sp. HF31
846	MBW6418986.1	284	CoA ester lyase	95.8	Celeribacter ethanolicus
847	MBW6418995.1	990	2-oxoglutarate dehydrogenase E1 component	97.3	Celeribacter sp. HF31
848	MBW6418998.1	131	MAPEG family protein	96.9	Celeribacter sp. HF31
849	MBW6418999.1	464	dihydrolipoyl dehydrogenase	98.7	Celeribacter sp. HF31
850	MBW6419001.1	217	GntR family transcriptional regulator	99.1	Celeribacter sp. HF31
851	MBW6419015.1	117	succinyl-CoA--3-ketoacid-CoA transferase	98.3	Celeribacter sp. HF31
852	MBW6419016.1	439	FAD-binding oxidoreductase	93.2	Celeribacter sp. HF31
853	MBW6419021.1	280	Flp pilus assembly protein CpaB	92.9	Celeribacter sp. HF31
854	MBW6419027.1	328	type II secretion system F family protein	95.7	Celeribacter sp. HF31
855	MBW6419030.1	166	A24 family peptidase	93.4	Celeribacter sp. HF31
856	MBW6419032.1	437	ATPase	98.6	Celeribacter sp. HF31
857	MBW6419033.1	100	chorismate mutase	91	Celeribacter sp. HF31
858	MBW6419035.1	419	tRNA lysidine(34) synthetase TilS	94.5	Celeribacter sp. HF31
859	MBW6419036.1	278	tol-pal system protein YbgF	96.8	Celeribacter sp. HF31
860	MBW6419037.1	177	peptidoglycan-associated lipoprotein Pal	92.1	Celeribacter halophilus
861	MBW6419041.1	231	protein TolQ	96.5	Celeribacter halophilus
862	MBW6419045.1	145	type II 3-dehydroquinate dehydratase	98.6	Celeribacter sp. HF31
863	MBW6419048.1	226	Holliday junction branch migration protein RuvA	98.2	Celeribacter sp. HF31
864	MBW6419049.1	169	crossover junction endodeoxyribonuclease RuvC	100	Celeribacter;Celeribacter ethanolicus;Rhodobacteraceae bacterium;Celeribacter sp. HF31
865	MBW6419051.1	291	50S ribosomal protein L11 methyltransferase	96.9	Celeribacter sp. HF31
866	MBW6419052.1	233	peptide-methionine (S)-S-oxide reductase MsrA	96.1	Celeribacter sp. HF31
867	MBW6419053.1	417	MFS transporter	95.2	Celeribacter sp. HF31
868	MBW6419054.1	354	YeeE/YedE family protein	97.7	Celeribacter sp. HF31
869	MBW6419055.1	143	rhodanese-like domain-containing protein	91.6	Celeribacter sp. HF31
870	MBW6419058.1	308	bifunctional riboflavin kinase/FAD synthetase	97.4	Celeribacter sp. HF31
871	MBW6419059.1	149	YcgN family cysteine cluster protein	97.3	Celeribacter sp. HF31
872	MBW6419061.1	199	2-hydroxychromene-2-carboxylate isomerase	94	Celeribacter sp. HF31
873	MBW6419062.1	338	ribose-phosphate pyrophosphokinase	99.4	Celeribacter sp. HF31
874	MBW6419066.1	474	F0F1 ATP synthase subunit beta	98.5	Celeribacter sp. HF31
875	MBW6419068.1	512	F0F1 ATP synthase subunit alpha	99.6	Celeribacter sp. HF31
876	MBW6419069.1	186	F0F1 ATP synthase subunit delta	96.8	Celeribacter sp. HF31
877	MBW6419073.1	324	M23 family metallopeptidase	91.4	Celeribacter sp. HF31
878	MBW6419075.1	399	biopolymer transporter ExbB	94.6	Celeribacter sp. HF31
879	MBW6419077.1	333	DUF2125 domain-containing protein	94.9	Celeribacter sp. HF31
880	MBW6419079.1	303	prephenate/arogenate dehydrogenase family protein	97	Celeribacter sp. HF31
881	MBW6419080.1	364	histidinol-phosphate transaminase	97	Celeribacter sp. HF31
882	MBW6419083.1	206	30S ribosomal protein S4	98.1	Celeribacter sp. HF31
883	MBW6419084.1	353	Hint domain-containing protein	90.4	Celeribacter sp. HF31
884	MBW6419085.1	159	Cys-tRNA(Pro) deacylase	93.7	Celeribacter sp. HF31
885	MBW6419086.1	347	hemin-degrading factor	92.5	Celeribacter sp. HF31
886	MBW6419088.1	361	iron ABC transporter permease	96.7	Celeribacter sp. HF31
887	MBW6419089.1	270	heme ABC transporter ATP-binding protein	94.8	Celeribacter sp. HF31
888	MBW6419092.1	342	TRAP transporter substrate-binding protein	90.6	Celeribacter sp. HF31
889	MBW6419094.1	63	4-oxalocrotonate tautomerase family protein	92.1	Celeribacter ethanolicus;Rhodobacteraceae bacterium
890	MBW6419096.1	339	4-hydroxy-2-oxovalerate aldolase	96.8	Celeribacter sp. HF31
891	MBW6419097.1	314	acetaldehyde dehydrogenase (acetylating)	93.9	Celeribacter neptunius
892	MBW6419098.1	264	fumarylacetoacetate hydrolase family protein	94.3	Celeribacter ethanolicus
893	MBW6419099.1	489	2-hydroxymuconic semialdehyde dehydrogenase	94.3	Celeribacter sp. HF31
894	MBW6419101.1	456	aspartate aminotransferase family protein	92.5	Celeribacter halophilus
895	MBW6419102.1	491	NAD-dependent succinate-semialdehyde dehydrogenase	92.9	Celeribacter neptunius
896	MBW6419103.1	160	Lrp/AsnC family transcriptional regulator	95	Celeribacter halophilus
897	MBW6419106.1	394	M24 family metallopeptidase	93.7	Celeribacter halophilus
898	MBW6419109.1	334	TRAP transporter substrate-binding protein DctP	90.1	Celeribacter halophilus
899	MBW6419111.1	428	TRAP transporter large permease	96.5	Celeribacter halophilus
900	MBW6419115.1	346	TRAP transporter substrate-binding protein	95.4	Celeribacter baekdonensis;Celeribacter baekdonensis B30
901	MBW6419121.1	501	ABC transporter substrate-binding protein	96.8	Celeribacter baekdonensis B30
902	MBW6419135.1	117	succinyl-CoA--3-ketoacid-CoA transferase	98.3	Celeribacter sp. HF31
903	MBW6419141.1	258	SDR family oxidoreductase	97.3	Celeribacter ethanolicus
904	MBW6419143.1	164	VOC family protein	95.1	Celeribacter ethanolicus
905	MBW6419144.1	233	ABC transporter ATP-binding protein	98.3	Celeribacter ethanolicus
906	MBW6419145.1	250	ABC transporter ATP-binding protein	99.6	Celeribacter ethanolicus
907	MBW6419146.1	408	branched-chain amino acid ABC transporter permease	99	Celeribacter ethanolicus
908	MBW6419149.1	247	FadR family transcriptional regulator	95.5	Celeribacter ethanolicus
909	MBW6419156.1	996	sarcosine oxidase subunit alpha	97.7	Celeribacter sp. HF31
910	MBW6419157.1	184	sarcosine oxidase subunit gamma	92.1	Celeribacter ethanolicus
911	MBW6419159.1	468	L-serine ammonia-lyase	97.9	Celeribacter sp. HF31
912	MBW6419161.1	395	formaldehyde dehydrogenase, glutathione-independent	95.4	Celeribacter ethanolicus;Rhodobacteraceae bacterium
913	MBW6419163.1	415	ABC transporter permease	97.8	Celeribacter sp. HF31
914	MBW6419164.1	361	ABC transporter substrate-binding protein	98.1	Celeribacter ethanolicus;Rhodobacteraceae bacterium
915	MBW6419165.1	366	ABC transporter ATP-binding protein	99.5	Celeribacter sp. HF31
916	MBW6419167.1	249	electron transfer flavoprotein subunit beta/FixA family protein	98.4	Celeribacter ethanolicus;Rhodobacteraceae bacterium
917	MBW6419169.1	285	formyltetrahydrofolate deformylase	99.6	Celeribacter sp. HF31
918	MBW6419175.1	291	amidohydrolase family protein	98.6	Celeribacter sp. HF31
919	MBW6419191.1	397	ABC transporter substrate-binding protein	97	Celeribacter ethanolicus;Rhodobacteraceae bacterium
920	MBW6419194.1	292	polysaccharide deacetylase	99.3	Celeribacter ethanolicus
921	MBW6419195.1	355	ABC transporter ATP-binding protein	99.7	Celeribacter ethanolicus;Rhodobacteraceae bacterium
922	MBW6419196.1	406	extracellular solute-binding protein	100	Celeribacter ethanolicus
923	MBW6419197.1	250	SDR family oxidoreductase	98.8	Celeribacter ethanolicus
924	MBW6419198.1	242	glucose 1-dehydrogenase	98.8	Celeribacter ethanolicus
925	MBW6419199.1	280	ABC transporter permease	100	Celeribacter ethanolicus
926	MBW6419201.1	311	ABC transporter ATP-binding protein	94.9	Celeribacter ethanolicus
927	MBW6419202.1	338	GntR family transcriptional regulator	92	Celeribacter ethanolicus
928	MBW6419204.1	380	hydrogenase formation protein HypD	94.5	Celeribacter halophilus
929	MBW6419207.1	295	hydrogenase nickel incorporation protein HypB	91.2	Celeribacter halophilus
930	MBW6419208.1	113	hydrogenase maturation nickel metallochaperone HypA	91.1	Celeribacter halophilus
931	MBW6419217.1	596	nickel-dependent hydrogenase large subunit	96.1	Celeribacter halophilus
932	MBW6419218.1	354	hydrogenase small subunit	97.2	Celeribacter halophilus
933	MBW6419237.1	41	electron transfer flavoprotein subunit alpha	100	Celeribacter baekdonensis
934	MBW6419242.1	415	TRAP transporter large permease	95.2	Celeribacter persicus
935	MBW6419250.1	362	ABC transporter ATP-binding protein	98.9	Celeribacter ethanolicus
936	MBW6419253.1	284	carbohydrate ABC transporter permease	97.5	Celeribacter neptunius
937	MBW6419256.1	494	glycerol kinase GlpK	97.4	Celeribacter ethanolicus
938	MBW6419259.1	484	DNA polymerase Y family protein	91.1	Celeribacter sp. HF31
939	MBW6419260.1	1102	error-prone DNA polymerase	95.9	Celeribacter persicus
940	MBW6419263.1	948	aminomethyl-transferring glycine dehydrogenase	97.9	Celeribacter sp. HF31
941	MBW6419265.1	379	glycine cleavage system aminomethyltransferase GcvT	93.1	Celeribacter sp. HF31
942	MBW6419266.1	440	glutamate--tRNA ligase	98.6	Celeribacter sp. HF31
943	MBW6419269.1	317	1-phosphofructokinase family hexose kinase	94.3	Celeribacter sp. HF31
944	MBW6419270.1	411	Hsp70 family protein	94.4	Celeribacter sp. HF31
945	MBW6419271.1	552	NAD+ synthase	96.2	Celeribacter ethanolicus
946	MBW6419273.1	508	cryptochrome/photolyase family protein	93.9	Celeribacter sp. HF31
947	MBW6419282.1	262	SseB family protein	96.9	Celeribacter sp. HF31
948	MBW6419285.1	341	permease	95	Celeribacter sp. HF31
949	MBW6419286.1	426	Na+/H+ antiporter NhaA	95.5	Celeribacter sp. HF31
950	MBW6419296.1	280	formate/nitrite transporter family protein	99.3	Celeribacter sp. HF31
951	MBW6419298.1	817	nitrite reductase large subunit NirB	96.7	Celeribacter sp. HF31
952	MBW6419302.1	227	phosphonate C-P lyase system protein PhnL	97.8	Celeribacter sp. HF31
953	MBW6419303.1	317	magnesium transporter	94.3	Celeribacter sp. HF31
954	MBW6419305.1	291	alpha-D-ribose 1-methylphosphonate 5-phosphate C-P-lyase PhnJ	96.9	Celeribacter neptunius
955	MBW6419307.1	362	carbon-phosphorus lyase complex subunit PhnI	97.8	Celeribacter ethanolicus
956	MBW6419308.1	193	phosphonate C-P lyase system protein PhnH	93.3	Celeribacter sp. HF31
957	MBW6419312.1	204	chloramphenicol acetyltransferase	97.1	Celeribacter sp. HF31
958	MBW6419314.1	287	phosphonate ABC transporter, permease protein PhnE	94.1	Celeribacter sp. HF31
959	MBW6419315.1	299	phosphonate ABC transporter substrate-binding protein	91.3	Celeribacter persicus
960	MBW6419316.1	279	phosphonate ABC transporter ATP-binding protein	96.8	Celeribacter sp. HF31
961	MBW6419320.1	741	glycosyltransferase family 2 protein	94.6	Celeribacter sp. HF31
962	MBW6419322.1	236	ribulose-phosphate 3-epimerase	99.1	Celeribacter sp. HF31
963	MBW6419323.1	280	AraC family transcriptional regulator	94.5	Celeribacter sp. HF31
964	MBW6419324.1	337	deoxyribose-phosphate aldolase	96.4	Celeribacter sp. HF31
965	MBW6419331.1	418	PLP-dependent aminotransferase family protein	95.2	Celeribacter sp. HF31
966	MBW6419371.1	186	NUDIX hydrolase	95.6	Celeribacter sp. HF31
967	MBW6419377.1	255	EcsC family protein	96.9	Celeribacter sp. HF31
968	MBW6419379.1	194	flavin reductase family protein	95.9	Celeribacter sp. HF31
969	MBW6419389.1	419	insulinase family protein	98.6	Celeribacter sp. HF31
970	MBW6419392.1	267	cytochrome c oxidase subunit 3	96.3	Celeribacter sp. HF31
971	MBW6419395.1	312	heme o synthase	98.1	Celeribacter sp. HF31
972	MBW6419397.1	473	metalloprotease TldD	97.5	Celeribacter sp. HF31
973	MBW6419398.1	394	DNA-processing protein DprA	95.2	Celeribacter sp. HF31
974	MBW6419400.1	879	type I DNA topoisomerase	97.9	Celeribacter sp. HF31
975	MBW6419401.1	61	succinyl-CoA--3-ketoacid-CoA transferase	96.7	Celeribacter neptunius
976	MBW6419404.1	411	DUF4147 domain-containing protein	93.2	Celeribacter sp. HF31
977	MBW6419411.1	158	sulfur oxidation c-type cytochrome SoxX	98.1	Celeribacter sp. HF31
978	MBW6419415.1	565	thiosulfohydrolase SoxB	99.1	Celeribacter sp. HF31
979	MBW6419416.1	432	sulfite dehydrogenase	96.5	Celeribacter sp. HF31
980	MBW6419420.1	66	DUF2892 domain-containing protein	99.2	Celeribacter sp. HF31
981	MBW6419421.1	499	CoA-acylating methylmalonate-semialdehyde dehydrogenase	98.3	Celeribacter sp. HF31
982	MBW6419426.1	216	MarC family protein	97.2	Celeribacter sp. HF31
983	MBW6419430.1	673	transketolase	98.5	Celeribacter sp. HF31
984	MBW6419434.1	76	BolA/IbaG family iron-sulfur metabolism protein	94.7	Celeribacter persicus
985	MBW6419439.1	270	aspartate/glutamate racemase family protein	96.7	Celeribacter sp. HF31
986	MBW6419440.1	342	N-acetyl-gamma-glutamyl-phosphate reductase	98	Celeribacter sp. HF31
987	MBW6419441.1	150	cytochrome c maturation protein CcmE	97.3	Celeribacter sp. HF31
988	MBW6419447.1	656	heme lyase CcmF/NrfE family subunit	95.4	Celeribacter sp. HF31
989	MBW6419448.1	149	cytochrome c-type biogenesis protein CcmH	94.6	Celeribacter sp. HF31
990	MBW6419450.1	258	enoyl-CoA hydratase/isomerase family protein	96.1	Celeribacter sp. HF31
991	MBW6419457.1	158	cyclic pyranopterin monophosphate synthase MoaC	96.8	Celeribacter sp. HF31
992	MBW6419458.1	266	indole-3-glycerol phosphate synthase TrpC	96.2	Celeribacter sp. HF31
993	MBW6419460.1	393	cytochrome P450	92.5	Celeribacter sp. HF31
994	MBW6419461.1	593	sensor histidine kinase	90	Celeribacter sp. HF31
995	MBW6419463.1	334	DctP family TRAP transporter solute-binding subunit	94.6	Celeribacter persicus
996	MBW6419466.1	464	TRAP transporter large permease	98.9	Celeribacter sp. HF31
997	MBW6419467.1	338	anthranilate phosphoribosyltransferase	96.2	Celeribacter sp. HF31
998	MBW6419468.1	195	aminodeoxychorismate/anthranilate synthase component II	97.9	Celeribacter sp. HF31
999	MBW6419474.1	181	polymer-forming cytoskeletal protein	96.2	Celeribacter sp. HF31
1000	MBW6419475.1	434	peptidoglycan DD-metalloendopeptidase family protein	95.9	Celeribacter sp. HF31
1001	MBW6419488.1	549	choline dehydrogenase	98.4	Celeribacter sp. HF31
1002	MBW6419490.1	504	choline-sulfatase	91.7	Celeribacter sp. HF31
1003	MBW6419492.1	309	choline ABC transporter substrate-binding protein	98.1	Celeribacter sp. HF31
1004	MBW6419496.1	365	extracellular solute-binding protein	96.2	Celeribacter sp. HF31
1005	MBW6419497.1	428	ABC transporter permease	97.7	Celeribacter sp. HF31
1006	MBW6419503.1	433	integrase arm-type DNA-binding domain-containing protein	92.8	Celeribacter ethanolicus
1007	MBW6419520.1	405	cysteine desulfurase	96.8	Celeribacter sp. HF31
1008	MBW6419522.1	432	Fe-S cluster assembly protein SufD	94.7	Celeribacter sp. HF31
1009	MBW6419530.1	513	Fe-S cluster assembly protein SufB	97.7	Celeribacter sp. HF31
1010	MBW6419537.1	385	COX15/CtaA family protein	96.9	Celeribacter sp. HF31
1011	MBW6419538.1	137	SH3 domain-containing protein	90.5	Celeribacter sp. HF31
1012	MBW6419543.1	258	GNAT family N-acetyltransferase	93.8	Celeribacter sp. HF31
1013	MBW6419546.1	421	glutamate-5-semialdehyde dehydrogenase	95.5	Celeribacter sp. HF31
1014	MBW6419550.1	193	GNAT family N-acetyltransferase	91.2	Celeribacter sp. HF31
1015	MBW6419551.1	89	50S ribosomal protein L27	100	Celeribacter sp. HF31
1016	MBW6419553.1	297	DUF2059 domain-containing protein	90.7	Celeribacter sp. HF31
1017	MBW6419571.1	263	sugar epimerase	93.54	Celeribacter sp. ASW11-22
1018	MBW6419575.1	68	DNA gyrase inhibitor YacG	95.6	Celeribacter sp. HF31
1019	MBW6419577.1	192	Maf family protein	96.4	Celeribacter sp. HF31
1020	MBW6419586.1	159	DUF2948 family protein	93.6	Celeribacter sp. HF31
1021	MBW6419587.1	422	UDP-N-acetylglucosamine 1-carboxyvinyltransferase	99.3	Celeribacter sp. HF31
1022	MBW6419595.1	120	PaaI family thioesterase	86.67	Celeribacter neptunius
1023	MBW6419596.1	261	IclR family transcriptional regulator	92	Celeribacter neptunius
1024	MBW6419597.1	519	AMP-binding protein	92.3	Celeribacter neptunius
1025	MBW6419598.1	378	MaoC family dehydratase N-terminal domain-containing protein	96	Celeribacter neptunius
1026	MBW6419599.1	162	TRAP transporter small permease	91.3	Celeribacter neptunius
1027	MBW6419601.1	429	TRAP transporter large permease	94.6	Celeribacter neptunius
1028	MBW6419602.1	535	methylcrotonoyl-CoA carboxylase	95.9	Celeribacter neptunius
1029	MBW6419603.1	663	acetyl/propionyl/methylcrotonyl-CoA carboxylase subunit alpha	91.6	Celeribacter neptunius
1030	MBW6419606.1	333	P1 family peptidase	91	Celeribacter sp. HF31
1031	MBW6419609.1	372	beta-ketoacyl-ACP synthase III	93.5	Celeribacter sp. HF31
1032	MBW6419610.1	425	DUF2254 domain-containing protein	90.4	Celeribacter sp. HF31
1033	MBW6419616.1	320	betaine/proline/choline family ABC transporter ATP-binding protein	94.4	Celeribacter sp. HF31
1034	MBW6419654.1	254	IS21-like element helper ATPase IstB	98	Celeribacter ethanolicus
1035	MBW6419657.1	278	6-chlorohydroxyquinol-1,2-dioxygenase	93.9	Celeribacter ethanolicus
1036	MBW6419658.1	343	branched-chain amino acid ABC transporter permease	92.7	Celeribacter ethanolicus
1037	MBW6419659.1	287	branched-chain amino acid ABC transporter permease	97.2	Celeribacter persicus
1038	MBW6419660.1	237	ABC transporter ATP-binding protein	96.6	Celeribacter ethanolicus
1039	MBW6419661.1	239	ABC transporter ATP-binding protein	98.3	Celeribacter persicus
1040	MBW6419662.1	421	ABC transporter substrate-binding protein	93.3	Celeribacter ethanolicus
1041	MBW6419663.1	362	maleylacetate reductase	91.8	Celeribacter persicus
1042	MBW6419666.1	316	LysR family transcriptional regulator	94.9	Celeribacter persicus
1043	MBW6419667.1	585	FAD-dependent monooxygenase	94	Celeribacter persicus
1044	MBW6419697.1	136	GtrA family protein	90.9	Celeribacter sp. HF31
1045	MBW6419701.1	329	tripartite tricarboxylate transporter substrate binding protein	90.6	Celeribacter neptunius
1046	MBW6419711.1	310	cation diffusion facilitator family transporter	95.2	Celeribacter sp. HF31
1047	MBW6419715.1	257	DUF58 domain-containing protein	98.8	Celeribacter sp. HF31
1048	MBW6419716.1	918	DUF4159 domain-containing protein	95.2	Celeribacter sp. HF31
1049	MBW6419719.1	189	carboxymuconolactone decarboxylase family protein	97.4	Celeribacter sp. HF31
1050	MBW6419720.1	200	TetR/AcrR family transcriptional regulator	95.5	Celeribacter sp. HF31
1051	MBW6419721.1	231	DUF599 domain-containing protein	96.5	Celeribacter sp. HF31
1052	MBW6419722.1	478	FAD-binding protein	97.5	Celeribacter sp. HF31
1053	MBW6419723.1	369	FAD-binding protein	95.8	Celeribacter sp. HF31
1054	MBW6419739.1	183	TetR/AcrR family transcriptional regulator	95.1	Celeribacter persicus;1931204
1055	MBW6419740.1	372	ABC transporter permease	97.3	Celeribacter persicus;1931204
1056	MBW6419741.1	904	ribosome-associated ATPase/putative transporter RbbA	96.5	Celeribacter persicus;1931204
1057	MBW6419742.1	344	HlyD family efflux transporter periplasmic adaptor subunit	99.7	Celeribacter persicus;1931204
1058	MBW6419760.1	427	TRAP transporter large permease	97.9	Celeribacter sp. HF31
1059	MBW6419761.1	143	TRAP transporter small permease	93.7	Celeribacter indicus;1931204
1060	MBW6419762.1	337	TRAP transporter substrate-binding protein	97	Celeribacter persicus;1931204
1061	MBW6419764.1	253	IclR family transcriptional regulator	94.1	Celeribacter sp. HF31
1062	MBW6419770.1	786	DNA topoisomerase IV subunit A	96.7	Celeribacter ethanolicus
1063	MBW6419775.1	73	IS6 family transposase	100	Celeribacter persicus
1064	MBW6419793.1	42	3-oxoadipyl-CoA thiolase	100	Celeribacter ethanolicus
1065	MBW6419799.1	502	tripartite tricarboxylate transporter permease	98	Celeribacter ethanolicus
1066	MBW6419802.1	73	IS6 family transposase	100	Celeribacter persicus
1067	MBW6419809.1	459	dihydrolipoyl dehydrogenase	98.7	Celeribacter ethanolicus
1068	MBW6419812.1	398	AMP-binding protein	98.5	Celeribacter ethanolicus
1069	MBW6419815.1	298	acetyl-CoA C-acyltransferase	97.7	Celeribacter ethanolicus
List of strain PS-C1 proteins (2,112 proteins) with closest identities to their counterparts from family Rhodobacteraceae
Number	NCBI GenBank accession number	Length (amino acids)	Protein name	Identity (%)	Genus and species
1070	MBW6416078.1	200	protein-methionine-sulfoxide reductase heme-binding subunit MsrQ	94.5	Rhodobacteraceae bacterium;Celeribacter sp. HF31
1071	MBW6416079.1	308	protein-methionine-sulfoxide reductase catalytic subunit MsrP	96.4	Rhodobacteraceae bacterium
1072	MBW6416081.1	144	DsrE family protein	59.2	Ruegeria mediterranea M17;Ruegeria mediterranea
1073	MBW6416082.1	875	ATP-dependent chaperone ClpB	97.6	Rhodobacteraceae bacterium
1074	MBW6416084.1	232	orotidine-5'-phosphate decarboxylase	98.7	Rhodobacteraceae bacterium
1075	MBW6416086.1	144	NUDIX hydrolase	52.5	Aquimixticola soesokkakensis
1076	MBW6416091.1	41	type B 50S ribosomal protein L36	100	Rhodobacteraceae;Roseovarius nubinhibens;Roseovarius sp. 22II1-1F6A;Roseovarius sp.;Sulfitobacter sp. HI0082;Aliiroseovarius sp.;Boseongicola sp.;Sulfitobacter sp.;Rhodobacteraceae bacterium;Roseobacter sp.;Pseudooceanicola sp.;Octadecabacter sp.;Rhodobacterales bacterium;Sulfitobacter sp. TMED3;Maritimibacter sp.;2018082;Silicimonas sp.;Boseongicola sp. SB0662_bin_57;Boseongicola sp. SB0665_bin_…
1077	MBW6416093.1	130	DUF3775 domain-containing protein	98.5	Rhodobacteraceae bacterium;Celeribacter sp. HF31
1078	MBW6416094.1	384	DNA recombination protein RmuC	96.1	Rhodobacteraceae bacterium
1079	MBW6416095.1	629	DNA mismatch repair endonuclease MutL	97.5	Rhodobacteraceae bacterium
1080	MBW6416096.1	435	insulinase family protein	96.3	Rhodobacteraceae bacterium
1081	MBW6416099.1	157	signal peptidase II	97.5	Rhodobacteraceae bacterium
1082	MBW6416100.1	529	bifunctional phosphoribosylaminoimidazolecarboxamide formyltransferase/IMP cyclohydrolase	99.4	Rhodobacteraceae bacterium
1083	MBW6416102.1	426	methyltransferase domain-containing protein	94.4	Rhodobacteraceae bacterium
1084	MBW6416103.1	65	DUF1674 domain-containing protein	96.9	Rhodobacteraceae bacterium;Celeribacter sp. HF31
1085	MBW6416104.1	269	4-hydroxy-tetrahydrodipicolinate reductase	95.2	Rhodobacteraceae bacterium
1086	MBW6416105.1	140	30S ribosome-binding factor RbfA	100	Rhodobacteraceae bacterium;Celeribacter sp. HF31
1087	MBW6416106.1	302	tRNA pseudouridine(55) synthase TruB	97.4	Rhodobacteraceae bacterium
1088	MBW6416110.1	89	30S ribosomal protein S15	100	Rhodobacteraceae bacterium;Celeribacter sp. HF31
1089	MBW6416111.1	242	Crp/Fnr family transcriptional regulator	95.5	Rhodobacteraceae bacterium
1090	MBW6416113.1	241	SGNH/GDSL hydrolase family protein	82.9	Rhodobacteraceae bacterium
1091	MBW6416116.1	328	glycosyltransferase	64.6	Rhodobacteraceae bacterium
1092	MBW6416117.1	297	glycosyltransferase family 92 protein	93.3	Rhodobacteraceae bacterium
1093	MBW6416118.1	215	peroxiredoxin	96.3	Rhodobacteraceae bacterium;Celeribacter sp. HF31
1094	MBW6416120.1	154	GAF domain-containing protein	93.5	Rhodobacteraceae bacterium
1095	MBW6416121.1	114	STAS domain-containing protein	99.1	Rhodobacteraceae bacterium;Celeribacter sp. HF31
1096	MBW6416122.1	165	ATP-binding protein	87	Rhodobacteraceae bacterium
1097	MBW6416123.1	108	heat shock protein HspQ	96.3	Rhodobacteraceae bacterium;Celeribacter sp. HF31
1098	MBW6416124.1	293	AEC family transporter	99.3	Rhodobacteraceae bacterium
1099	MBW6416125.1	193	lytic transglycosylase	96.9	Rhodobacteraceae bacterium;Celeribacter sp. HF31
1100	MBW6416126.1	204	outer membrane lipoprotein carrier protein LolA	93.6	Rhodobacteraceae bacterium
1101	MBW6416127.1	1006	DNA translocase FtsK 4TM domain-containing protein	90.6	Rhodobacteraceae bacterium
1102	MBW6416129.1	442	amidase	95	Rhodobacteraceae bacterium
1103	MBW6416130.1	407	FAD-dependent monooxygenase	96.8	Rhodobacteraceae bacterium
1104	MBW6416131.1	67	Trm112 family protein	98.5	Rhodobacteraceae bacterium;Celeribacter sp. HF31
1105	MBW6416132.1	211	LON peptidase substrate-binding domain-containing protein	93.5	Rhodobacteraceae bacterium;Celeribacter sp. HF31
1106	MBW6416134.1	262	exodeoxyribonuclease III	98.9	Rhodobacteraceae bacterium
1107	MBW6416135.1	228	response regulator transcription factor	99.6	Rhodobacteraceae bacterium;Celeribacter sp. HF31
1108	MBW6416137.1	163	L,D-transpeptidase family protein	75.9	Pacificibacter marinus
1109	MBW6416138.1	217	YggS family pyridoxal phosphate-dependent enzyme	95.9	Rhodobacteraceae bacterium;Celeribacter sp. HF31
1110	MBW6416139.1	411	porin	32.9	Marivivens sp.
1111	MBW6416140.1	159	DUF3576 domain-containing protein	96.2	Rhodobacteraceae bacterium
1112	MBW6416141.1	854	leucine--tRNA ligase	98.1	Rhodobacteraceae bacterium
1113	MBW6416145.1	372	TIGR03862 family flavoprotein	89	Rhodobacteraceae bacterium
1114	MBW6416146.1	204	enoyl-CoA hydratase/isomerase family protein	92.2	Rhodobacteraceae bacterium
1115	MBW6416150.1	261	3'(2'),5'-bisphosphate nucleotidase CysQ	89.3	Rhodobacteraceae bacterium
1116	MBW6416153.1	81	DUF4170 domain-containing protein	100	Rhodobacteraceae bacterium;Celeribacter sp. HF31
1117	MBW6416156.1	217	DsbA family protein	95.9	Rhodobacteraceae bacterium
1118	MBW6416157.1	177	DUF721 domain-containing protein	94.4	Rhodobacteraceae bacterium;Celeribacter sp. HF31
1119	MBW6416158.1	349	A/G-specific adenine glycosylase	91.7	Rhodobacteraceae bacterium
1120	MBW6416159.1	379	alkane 1-monooxygenase	98.7	Rhodobacteraceae bacterium
1121	MBW6416160.1	366	site-specific DNA-methyltransferase	98.9	Rhodobacteraceae bacterium;Celeribacter sp. HF31
1122	MBW6416161.1	212	ribonuclease HII	93.4	Rhodobacteraceae bacterium
1123	MBW6416170.1	312	dihydroorotate dehydrogenase	90.1	Rhodobacteraceae bacterium
1124	MBW6416171.1	426	Zn-dependent hydrolase	84.5	Rhodobacteraceae bacterium
1125	MBW6416174.1	343	LacI family transcriptional regulator	64.7	Thioclava sp. SK-1
1126	MBW6416175.1	352	sugar phosphate isomerase/epimerase	85.5	Salipiger pacificus
1127	MBW6416176.1	376	Gfo/Idh/MocA family oxidoreductase	80.9	Salipiger bermudensis
1128	MBW6416177.1	500	sugar ABC transporter ATP-binding protein	79.8	Salipiger thiooxidans
1129	MBW6416178.1	334	ABC transporter permease	88	Oceanicola sp. S124
1130	MBW6416179.1	315	substrate-binding domain-containing protein	86	Oceanicola sp. S124
1131	MBW6416180.1	325	DUF4105 domain-containing protein	84.3	Rhodobacteraceae bacterium
1132	MBW6416182.1	225	PspA/IM30 family protein	96.4	Rhodobacteraceae bacterium
1133	MBW6416183.1	204	TetR/AcrR family transcriptional regulator	92.5	Rhodobacteraceae bacterium;Celeribacter sp. HF31
1134	MBW6416184.1	300	rhodanese-related sulfurtransferase	97.7	Rhodobacteraceae bacterium
1135	MBW6416186.1	768	S8 family serine peptidase	44.1	Rhodobacteraceae bacterium
1136	MBW6416187.1	333	glycosyltransferase	49.2	Marimonas lutisalis
1137	MBW6416188.1	401	glycosyltransferase family 4 protein	46.6	Marimonas lutisalis
1138	MBW6416191.1	896	glycosyltransferase	50.8	Roseisalinus antarcticus
1139	MBW6416194.1	315	glycosyltransferase family 2 protein	47.7	Marimonas lutisalis
1140	MBW6416195.1	270	ABC transporter permease	51.8	Marimonas lutisalis
1141	MBW6416197.1	226	ABC transporter ATP-binding protein	65.6	Marimonas lutisalis
1142	MBW6416198.1	811	DNA topoisomerase (ATP-hydrolyzing) subunit B	98	Rhodobacteraceae bacterium;Celeribacter sp. HF31
1143	MBW6416199.1	206	LysE family translocator	97.1	Rhodobacteraceae bacterium;Celeribacter sp. HF31
1144	MBW6416201.1	372	DNA polymerase III subunit beta	99.7	Rhodobacteraceae bacterium
1145	MBW6416203.1	87	30S ribosomal protein S20	98.9	Rhodobacteraceae bacterium;Celeribacter sp. HF31
1146	MBW6416204.1	258	enoyl-CoA hydratase	99.2	Rhodobacteraceae bacterium;Celeribacter sp. HF31
1147	MBW6416205.1	283	bifunctional DNA-formamidopyrimidine glycosylase/DNA-(apurinic or apyrimidinic site) lyase	96.5	Rhodobacteraceae bacterium
1148	MBW6416207.1	511	2-polyprenylphenol 6-hydroxylase	96.1	Rhodobacteraceae bacterium;Celeribacter sp. HF31
1149	MBW6416208.1	283	aminoglycoside phosphotransferase family protein	69.7	Rhodobacteraceae bacterium
1150	MBW6416210.1	694	flagellar hook-length control protein FliK	38	Rhodobacteraceae bacterium
1151	MBW6416211.1	96	rod-binding protein	71.1	Pacificibacter maritimus
1152	MBW6416213.1	445	HlyD family efflux transporter periplasmic adaptor subunit	60.5	Rhodobacteraceae bacterium
1153	MBW6416214.1	1037	efflux RND transporter permease subunit	80	Thioclava marina
1154	MBW6416217.1	238	uroporphyrinogen-III synthase	79.6	Rhodobacteraceae bacterium
1155	MBW6416218.1	322	NAD(P)-dependent glycerol-3-phosphate dehydrogenase	88.5	Rhodobacteraceae bacterium
1156	MBW6416219.1	91	YciI family protein	94.5	Rhodobacteraceae bacterium;Celeribacter sp. HF31
1157	MBW6416220.1	140	EVE domain-containing protein	98.6	Rhodobacteraceae bacterium;Celeribacter sp. HF31
1158	MBW6416221.1	113	DUF2853 family protein	96.5	Rhodobacteraceae bacterium;Celeribacter sp. HF31
1159	MBW6416222.1	246	extensin family protein	82.1	Rhodobacteraceae bacterium
1160	MBW6416223.1	462	adenosylhomocysteinase	98.9	Rhodobacteraceae bacterium
1161	MBW6416224.1	200	HD family hydrolase	93.5	Rhodobacteraceae bacterium;Celeribacter sp. HF31
1162	MBW6416226.1	297	LysR family transcriptional regulator	88.8	Rhodobacteraceae bacterium
1163	MBW6416227.1	184	ActR/PrrA/RegA family redox response regulator transcription factor	97.8	Rhodobacteraceae bacterium;Celeribacter sp. HF31
1164	MBW6416228.1	209	SCO family protein	93.8	Rhodobacteraceae bacterium;Celeribacter sp. HF31
1165	MBW6416231.1	351	phosphotransferase	84.3	Rhodobacteraceae bacterium
1166	MBW6416232.1	225	nucleotidyltransferase family protein	88	Rhodobacteraceae bacterium
1167	MBW6416235.1	106	thioredoxin	99.1	Rhodobacteraceae bacterium;Celeribacter sp. HF31
1168	MBW6416242.1	168	protein-export chaperone SecB	98.2	Rhodobacteraceae bacterium;Celeribacter sp. HF31
1169	MBW6416243.1	246	DNA polymerase III subunit epsilon	100	Rhodobacteraceae bacterium;Celeribacter sp. HF31
1170	MBW6416244.1	199	dephospho-CoA kinase	91	Rhodobacteraceae bacterium
1171	MBW6416245.1	276	shikimate dehydrogenase	97.5	Rhodobacteraceae bacterium
1172	MBW6416247.1	150	protoporphyrinogen oxidase HemJ	98	Rhodobacteraceae bacterium
1173	MBW6416249.1	428	tRNA uridine-5-carboxymethylaminomethyl(34) synthesis GTPase MnmE	97.4	Rhodobacteraceae bacterium
1174	MBW6416250.1	622	tRNA uridine-5-carboxymethylaminomethyl(34) synthesis enzyme MnmG	95.3	Rhodobacteraceae bacterium
1175	MBW6416251.1	205	16S rRNA (guanine(527)-N(7))-methyltransferase RsmG	93.2	Rhodobacteraceae bacterium
1176	MBW6416252.1	266	AAA family ATPase	98.5	Rhodobacteraceae bacterium
1177	MBW6416254.1	385	radical SAM family heme chaperone HemW	95.6	Rhodobacteraceae bacterium
1178	MBW6416255.1	127	RidA family protein	99.2	Rhodobacteraceae bacterium
1179	MBW6416258.1	354	heat-inducible transcriptional repressor HrcA	98.3	Rhodobacteraceae bacterium;Celeribacter sp. HF31
1180	MBW6416260.1	351	TPM domain-containing protein	65	Actibacterium pelagium
1181	MBW6416264.1	408	argininosuccinate synthase	99.8	Rhodobacteraceae bacterium
1182	MBW6416267.1	106	Hpt domain-containing protein	86.8	Rhodobacteraceae bacterium
1183	MBW6416268.1	427	SpoIIE family protein phosphatase	93.4	Rhodobacteraceae bacterium;Celeribacter sp. HF31
1184	MBW6416271.1	200	CoA pyrophosphatase	85	Rhodobacteraceae bacterium
1185	MBW6416272.1	386	CCA tRNA nucleotidyltransferase	84.2	Rhodobacteraceae bacterium
1186	MBW6416273.1	405	class I SAM-dependent RNA methyltransferase	92.3	Rhodobacteraceae bacterium
1187	MBW6416274.1	166	L,D-transpeptidase family protein	95.2	Rhodobacteraceae bacterium;Celeribacter sp. HF31
1188	MBW6416276.1	197	L,D-transpeptidase	94.9	Rhodobacteraceae bacterium;Celeribacter sp. HF31
1189	MBW6416278.1	358	ferrochelatase	89.9	Rhodobacteraceae bacterium
1190	MBW6416281.1	85	glutaredoxin 3	91.8	Rhodobacteraceae bacterium;Celeribacter sp. HF31
1191	MBW6416283.1	149	MarR family transcriptional regulator	95.2	Rhodobacteraceae bacterium;Celeribacter sp. HF31
1192	MBW6416284.1	245	bifunctional 2-polyprenyl-6-hydroxyphenol methylase/3-demethylubiquinol 3-O-methyltransferase UbiG	98.8	Rhodobacteraceae bacterium;Celeribacter sp. HF31
1193	MBW6416285.1	325	prolyl aminopeptidase	94.2	Rhodobacteraceae bacterium
1194	MBW6416286.1	195	ribosome maturation factor RimP	100	Rhodobacteraceae bacterium;Celeribacter sp. HF31
1195	MBW6416287.1	539	transcription termination factor NusA	98.9	Rhodobacteraceae bacterium;Celeribacter sp. HF31
1196	MBW6416288.1	210	RNA-binding protein	98.1	Rhodobacteraceae bacterium
1197	MBW6416289.1	839	translation initiation factor IF-2	95.9	Rhodobacteraceae bacterium;Celeribacter sp. HF31
1198	MBW6416293.1	280	peptidylprolyl isomerase	94.3	Rhodobacteraceae bacterium
1199	MBW6416294.1	900	preprotein translocase subunit SecA	97.6	Rhodobacteraceae bacterium
1200	MBW6416296.1	243	DNA repair protein RadC	91.8	Rhodobacteraceae bacterium
1201	MBW6416297.1	386	molecular chaperone DnaJ	96.1	Rhodobacteraceae bacterium
1202	MBW6416298.1	639	molecular chaperone DnaK	98.9	Rhodobacteraceae bacterium;Celeribacter sp. HF31
1203	MBW6416299.1	203	alpha-ketoglutarate-dependent dioxygenase AlkB	92.6	Rhodobacteraceae bacterium
1204	MBW6416300.1	272	ABC transporter permease	90.4	Rhodobacteraceae bacterium
1205	MBW6416301.1	265	3'(2'),5'-bisphosphate nucleotidase CysQ	98.1	Rhodobacteraceae bacterium;Celeribacter sp. HF31
1206	MBW6416302.1	266	3-deoxy-manno-octulosonate cytidylyltransferase	97.4	Rhodobacteraceae bacterium;Celeribacter sp. HF31
1207	MBW6416303.1	299	UTP--glucose-1-phosphate uridylyltransferase	99	Rhodobacteraceae bacterium;Celeribacter sp. HF31
1208	MBW6416305.1	301	glycosyltransferase family 2 protein	85.7	Rhodobacteraceae bacterium
1209	MBW6416306.1	328	glycosyltransferase family 2 protein	94.8	Rhodobacteraceae bacterium
1210	MBW6416309.1	154	PTS sugar transporter subunit IIA	98.1	Rhodobacteraceae bacterium;Celeribacter sp. HF31
1211	MBW6416310.1	191	ribosome-associated translation inhibitor RaiA	98.4	Rhodobacteraceae bacterium;Celeribacter sp. HF31
1212	MBW6416311.1	243	LPS export ABC transporter ATP-binding protein	98.8	Rhodobacteraceae bacterium;Celeribacter sp. HF31
1213	MBW6416312.1	153	lipopolysaccharide transport periplasmic protein LptA	92.8	Rhodobacteraceae bacterium
1214	MBW6416314.1	320	KpsF/GutQ family sugar-phosphate isomerase	98.4	Rhodobacteraceae bacterium;Celeribacter sp. HF31
1215	MBW6416315.1	203	ribonuclease D	98.5	Rhodobacteraceae bacterium;Celeribacter sp. HF31
1216	MBW6416316.1	300	siderophore ABC transporter substrate-binding protein	86.7	Rhodobacteraceae bacterium
1217	MBW6416317.1	316	iron chelate uptake ABC transporter family permease subunit	96.8	Rhodobacteraceae bacterium
1218	MBW6416319.1	260	ATP-binding cassette domain-containing protein	96.2	Rhodobacteraceae bacterium
1219	MBW6416324.1	242	monofunctional biosynthetic peptidoglycan transglycosylase	92.1	Rhodobacteraceae bacterium
1220	MBW6416326.1	346	tRNA epoxyqueuosine(34) reductase QueG	95.4	Rhodobacteraceae bacterium
1221	MBW6416327.1	305	DMT family transporter	93.8	Rhodobacteraceae bacterium
1222	MBW6416329.1	289	branched-chain amino acid aminotransferase	98.6	Rhodobacteraceae bacterium;Celeribacter sp. HF31
1223	MBW6416331.1	232	response regulator	99.6	Rhodobacteraceae bacterium;Celeribacter sp. HF31
1224	MBW6416333.1	288	polyprenyl synthetase family protein	96.9	Rhodobacteraceae bacterium
1225	MBW6416337.1	494	AMP nucleosidase	97.4	Rhodobacteraceae bacterium
1226	MBW6416338.1	95	HU family DNA-binding protein	100	Rhodobacteraceae bacterium;Celeribacter sp. HF31
1227	MBW6416339.1	317	AEC family transporter	53.2	Maritimibacter lacisalsi
1228	MBW6416341.1	455	dicarboxylate/amino acid:cation symporter	94.7	Rhodobacteraceae bacterium
1229	MBW6416344.1	567	iron ABC transporter permease	97.2	Rhodobacteraceae bacterium
1230	MBW6416347.1	179	histidine phosphatase family protein	92.2	Rhodobacteraceae bacterium
1231	MBW6416349.1	226	thiaminase II	96	Rhodobacteraceae bacterium
1232	MBW6416350.1	267	bifunctional hydroxymethylpyrimidine kinase/phosphomethylpyrimidine kinase	92.1	Rhodobacteraceae bacterium
1233	MBW6416351.1	207	thiamine phosphate synthase	87.9	Rhodobacteraceae bacterium
1234	MBW6416352.1	262	hydroxyethylthiazole kinase	91.6	Rhodobacteraceae bacterium
1235	MBW6416356.1	329	FAD:protein FMN transferase	76	Epibacterium mobile;Rhodobacteraceae bacterium R_SAG4
1236	MBW6416357.1	447	Na(+)-translocating NADH-quinone reductase subunit A	95.1	Rhodobacteraceae bacterium;Celeribacter sp. HF31
1237	MBW6416365.1	213	glutathione S-transferase	88.2	Rhodobacteraceae bacterium
1238	MBW6416369.1	231	ATP-binding cassette domain-containing protein	95.7	Rhodobacteraceae bacterium
1239	MBW6416370.1	514	thiamine/thiamine pyrophosphate ABC transporter permease ThiP	96.5	Rhodobacteraceae bacterium
1240	MBW6416371.1	324	thiamine ABC transporter substrate binding subunit	96	Rhodobacteraceae bacterium
1241	MBW6416372.1	302	META domain-containing protein	78.8	Rhodobacteraceae bacterium
1242	MBW6416373.1	614	dihydroxy-acid dehydratase	99	Rhodobacteraceae bacterium
1243	MBW6416377.1	711	ankyrin repeat domain-containing protein	69.8	Pacificibacter marinus
1244	MBW6416379.1	556	TniQ family protein	40.1	Falsirhodobacter sp. alg1
1245	MBW6416380.1	338	ATP-binding protein	49.8	Falsirhodobacter sp. alg1
1246	MBW6416381.1	623	Mu transposase C-terminal domain-containing protein	44.2	unclassified Paracoccus;Paracoccus sp. R12_1;Paracoccus sp. R12_2
1247	MBW6416382.1	147	Tn7 transposase TnsA N-terminal domain-containing protein	53.5	Paracoccus sp. SM22M-07
1248	MBW6416383.1	77	helix-turn-helix domain-containing protein	61.4	Ponticoccus gilvus
1249	MBW6416385.1	99	nucleotidyltransferase family protein	76	Sinirhodobacter hankyongi
1250	MBW6416388.1	315	DMT family transporter	96.2	Rhodobacteraceae bacterium;Celeribacter sp. HF31
1251	MBW6416390.1	367	3-isopropylmalate dehydrogenase	98.6	Rhodobacteraceae bacterium;Celeribacter sp. HF31
1252	MBW6416391.1	324	endonuclease/exonuclease/phosphatase family protein	88	Rhodobacteraceae bacterium
1253	MBW6416394.1	218	3-oxoacid CoA-transferase subunit B	95	Rhodobacteraceae bacterium;Celeribacter sp. HF31
1254	MBW6416395.1	172	DUF308 domain-containing protein	93.6	Rhodobacteraceae bacterium
1255	MBW6416397.1	475	3-isopropylmalate dehydratase large subunit	99.4	Rhodobacteraceae bacterium
1256	MBW6416399.1	133	ribosome silencing factor	98.5	Rhodobacteraceae bacterium
1257	MBW6416401.1	508	2,3-bisphosphoglycerate-independent phosphoglycerate mutase	97.8	Rhodobacteraceae bacterium
1258	MBW6416402.1	373	peptidoglycan DD-metalloendopeptidase family protein	85.5	Rhodobacteraceae bacterium
1259	MBW6416404.1	159	RNA pyrophosphohydrolase	97.5	Rhodobacteraceae bacterium;Celeribacter sp. HF31
1260	MBW6416405.1	418	lytic murein transglycosylase	94.7	Rhodobacteraceae bacterium
1261	MBW6416407.1	189	TIGR04282 family arsenosugar biosynthesis glycosyltransferase	84.1	Rhodobacteraceae bacterium
1262	MBW6416408.1	141	GNAT family N-acetyltransferase	95.7	Rhodobacteraceae bacterium;Celeribacter sp. HF31
1263	MBW6416409.1	381	succinyl-diaminopimelate desuccinylase	92.4	Rhodobacteraceae bacterium
1264	MBW6416410.1	350	transporter substrate-binding domain-containing protein	94.3	Rhodobacteraceae bacterium;Celeribacter sp. HF31
1265	MBW6416412.1	401	GTP-binding protein	98	Rhodobacteraceae bacterium
1266	MBW6416416.1	284	TIGR00730 family Rossman fold protein	95.1	Rhodobacteraceae bacterium;Celeribacter sp. HF31
1267	MBW6416421.1	252	TSUP family transporter	97.2	Rhodobacteraceae bacterium
1268	MBW6416423.1	380	phosphoserine transaminase	96.6	Rhodobacteraceae bacterium
1269	MBW6416424.1	530	phosphoglycerate dehydrogenase	96.8	Rhodobacteraceae bacterium
1270	MBW6416426.1	279	S-formylglutathione hydrolase	98.2	Rhodobacteraceae bacterium
1271	MBW6416427.1	248	metallophosphoesterase	96.8	Rhodobacteraceae bacterium;Celeribacter sp. HF31
1272	MBW6416428.1	391	acetyl-CoA C-acyltransferase family protein	80.6	Tranquillimonas alkanivorans
1273	MBW6416429.1	721	response regulator	95.8	Rhodobacteraceae bacterium
1274	MBW6416433.1	460	MFS transporter	96.1	Rhodobacteraceae bacterium
1275	MBW6416434.1	301	penicillin-insensitive murein endopeptidase	91.3	Rhodobacteraceae bacterium
1276	MBW6416435.1	292	esterase-like activity of phytase family protein	87.7	Rhodobacteraceae bacterium
1277	MBW6416437.1	137	aminoacyl-tRNA hydrolase	97.8	Rhodobacteraceae bacterium
1278	MBW6416442.1	199	bifunctional nicotinamidase/pyrazinamidase	93.5	Rhodobacteraceae bacterium
1279	MBW6416444.1	1147	transglutaminase family protein	94.3	Rhodobacteraceae bacterium
1280	MBW6416446.1	299	transglutaminase family protein	96.3	Rhodobacteraceae bacterium
1281	MBW6416448.1	272	4,5-DOPA dioxygenase extradiol	95.6	Rhodobacteraceae bacterium
1282	MBW6416449.1	134	DoxX family protein	83.6	Rhodobacteraceae bacterium
1283	MBW6416452.1	638	elongation factor G	97.8	Rhodobacteraceae bacterium
1284	MBW6416453.1	388	efflux RND transporter periplasmic adaptor subunit	85.6	Rhodobacteraceae bacterium
1285	MBW6416455.1	230	MotA/TolQ/ExbB proton channel family protein	92.6	Rhodobacteraceae bacterium
1286	MBW6416458.1	278	TonB family protein	80.5	Rhodobacteraceae bacterium
1287	MBW6416459.1	293	NAD(P)-dependent oxidoreductase	71.9	Rhodobacteraceae bacterium
1288	MBW6416460.1	204	sugar transferase	85.3	Rhodobacteraceae bacterium
1289	MBW6416461.1	618	polysaccharide biosynthesis protein	89.5	Rhodobacteraceae bacterium
1290	MBW6416463.1	234	YjbF family lipoprotein	90.6	Rhodobacteraceae bacterium;Celeribacter sp. HF31
1291	MBW6416465.1	364	capsular biosynthesis protein	86.3	Rhodobacteraceae bacterium
1292	MBW6416466.1	340	aspartate-semialdehyde dehydrogenase	99.1	Rhodobacteraceae bacterium;Celeribacter sp. HF31
1293	MBW6416468.1	551	DUF4139 domain-containing protein	84.6	Rhodobacteraceae bacterium
1294	MBW6416471.1	215	carbonic anhydrase	98.1	Rhodobacteraceae bacterium;Celeribacter sp. HF31
1295	MBW6416474.1	275	C40 family peptidase	87.3	Rhodobacteraceae bacterium
1296	MBW6416475.1	118	DUF2794 domain-containing protein	99.2	Rhodobacteraceae bacterium;Celeribacter sp. HF31
1297	MBW6416477.1	207	TetR/AcrR family transcriptional regulator	72.1	Rhodobacteraceae bacterium
1298	MBW6416478.1	325	rubrerythrin family protein	97.8	Rhodobacteraceae bacterium
1299	MBW6416479.1	152	YaiI/YqxD family protein	97.4	Rhodobacteraceae bacterium
1300	MBW6416481.1	417	MFS transporter	97.6	Rhodobacteraceae bacterium
1301	MBW6416482.1	361	AFG1 family ATPase	97.5	Rhodobacteraceae bacterium
1302	MBW6416485.1	319	acetyl-CoA carboxylase, carboxyltransferase subunit beta	96.2	Rhodobacteraceae bacterium;Celeribacter sp. HF31
1303	MBW6416486.1	305	CPBP family intramembrane metalloprotease	82.6	Rhodobacteraceae bacterium
1304	MBW6416490.1	672	NADPH-dependent 2,4-dienoyl-CoA reductase	94.6	Rhodobacteraceae bacterium
1305	MBW6416491.1	301	LysR family transcriptional regulator	99	Rhodobacteraceae bacterium;Celeribacter sp. HF31
1306	MBW6416492.1	316	OmpA family protein	86.4	Rhodobacteraceae bacterium
1307	MBW6416493.1	240	GNAT family N-acetyltransferase	81.2	Rhodobacteraceae bacterium
1308	MBW6416494.1	246	competence/damage-inducible protein A	95.9	Rhodobacteraceae bacterium
1309	MBW6416495.1	230	DNA/RNA nuclease SfsA	95.2	Rhodobacteraceae bacterium
1310	MBW6416496.1	280	type I methionyl aminopeptidase	97.5	Rhodobacteraceae bacterium;Celeribacter sp. HF31
1311	MBW6416498.1	215	HAD family phosphatase	95.3	Rhodobacteraceae bacterium
1312	MBW6416501.1	162	peroxiredoxin	90.7	Rhodobacteraceae bacterium
1313	MBW6416502.1	282	mechanosensitive ion channel	92.9	Rhodobacteraceae bacterium;Celeribacter sp. HF31
1314	MBW6416503.1	100	4a-hydroxytetrahydrobiopterin dehydratase	94	Rhodobacteraceae bacterium
1315	MBW6416504.1	392	GNAT family N-acetyltransferase	96.7	Rhodobacteraceae bacterium
1316	MBW6416506.1	152	RidA family protein	96	Rhodobacteraceae bacterium
1317	MBW6416507.1	441	HlyD family type I secretion periplasmic adaptor subunit	94.7	Rhodobacteraceae bacterium
1318	MBW6416508.1	579	type I secretion system permease/ATPase	93.4	Rhodobacteraceae bacterium
1319	MBW6416509.1	258	VacJ family lipoprotein	91.1	Rhodobacteraceae bacterium
1320	MBW6416515.1	126	rhodanese-like domain-containing protein	92.1	Rhodobacteraceae bacterium;Celeribacter sp. HF31
1321	MBW6416516.1	394	aspartate/tyrosine/aromatic aminotransferase	97	Rhodobacteraceae bacterium
1322	MBW6416517.1	284	3-mercaptopyruvate sulfurtransferase	95.4	Rhodobacteraceae bacterium;Celeribacter sp. HF31
1323	MBW6416518.1	160	SsrA-binding protein SmpB	100	Rhodobacteraceae bacterium
1324	MBW6416519.1	146	two pore domain potassium channel family protein	97.3	Rhodobacteraceae bacterium;Celeribacter sp. HF31
1325	MBW6416522.1	295	DMT family transporter	75.9	Rhodobacteraceae bacterium
1326	MBW6416526.1	238	LrgB family protein	98.3	Rhodobacteraceae bacterium
1327	MBW6416527.1	120	CidA/LrgA family protein	98.3	Rhodobacteraceae bacterium
1328	MBW6416529.1	282	MOSC domain-containing protein	96.1	Rhodobacteraceae bacterium;Celeribacter sp. HF31
1329	MBW6416532.1	1151	chromosome segregation protein SMC	97.7	Rhodobacteraceae bacterium
1330	MBW6416533.1	247	siderophore-interacting protein	93.1	Rhodobacteraceae bacterium;Celeribacter sp. HF31
1331	MBW6416534.1	394	lytic murein transglycosylase	95.4	Rhodobacteraceae bacterium
1332	MBW6416535.1	304	adenosylcobinamide-phosphate synthase CbiB	84.2	Rhodobacteraceae bacterium
1333	MBW6416536.1	314	pyridoxal phosphate-dependent class II aminotransferase	84.7	Rhodobacteraceae bacterium
1334	MBW6416537.1	121	response regulator	93.2	Rhodobacteraceae bacterium
1335	MBW6416540.1	394	PatB family C-S lyase	62.6	Maritimibacter sp. HL-12
1336	MBW6416542.1	163	peptide deformylase	90.2	Rhodobacteraceae bacterium
1337	MBW6416546.1	79	GlsB/YeaQ/YmgE family stress response membrane protein	96.2	Rhodobacteraceae bacterium
1338	MBW6416550.1	320	4-hydroxy-3-methylbut-2-enyl diphosphate reductase	95.9	Rhodobacteraceae bacterium
1339	MBW6416551.1	186	NYN domain-containing protein	100	Rhodobacteraceae bacterium;Celeribacter sp. HF31
1340	MBW6416552.1	192	2-amino-4-hydroxy-6-hydroxymethyldihydropteridine diphosphokinase	83.1	Rhodobacteraceae bacterium
1341	MBW6416553.1	117	DNA-directed RNA polymerase subunit omega	99.1	Rhodobacteraceae bacterium;Celeribacter sp. HF31
1342	MBW6416554.1	705	bifunctional (p)ppGpp synthetase/guanosine-3',5'-bis(diphosphate) 3'-pyrophosphohydrolase	98.3	Rhodobacteraceae bacterium;Celeribacter sp. HF31
1343	MBW6416555.1	216	DUF2062 domain-containing protein	91.7	Rhodobacteraceae bacterium;Celeribacter sp. HF31
1344	MBW6416557.1	134	holo-ACP synthase	95.5	Rhodobacteraceae bacterium
1345	MBW6416559.1	229	ribonuclease III	98.3	Rhodobacteraceae bacterium;Celeribacter sp. HF31
1346	MBW6416560.1	304	GTPase Era	98	Rhodobacteraceae bacterium;Celeribacter sp. HF31
1347	MBW6416561.1	111	DUF1491 family protein	97.3	Rhodobacteraceae bacterium;Celeribacter sp. HF31
1348	MBW6416562.1	247	DNA repair protein RecO	97.2	Rhodobacteraceae bacterium
1349	MBW6416564.1	257	sulfite exporter TauE/SafE family protein	93.4	Rhodobacteraceae bacterium
1350	MBW6416565.1	112	cytochrome c	88.3	Rhodobacteraceae bacterium
1351	MBW6416566.1	532	phosphoenolpyruvate carboxykinase	94.7	Rhodobacteraceae bacterium;Celeribacter sp. HF31
1352	MBW6416567.1	233	response regulator transcription factor	99.1	Rhodobacteraceae bacterium
1353	MBW6416569.1	143	HPr kinase/phosphatase C-terminal domain-containing protein	77.5	Rhodobacteraceae bacterium
1354	MBW6416570.1	303	RNase adapter RapZ	96.7	Rhodobacteraceae bacterium
1355	MBW6416571.1	130	PTS fructose transporter subunit IIA	100	Rhodobacteraceae bacterium;Celeribacter sp. HF31
1356	MBW6416572.1	91	HPr family phosphocarrier protein	94.5	Rhodobacteraceae bacterium;Celeribacter sp. HF31
1357	MBW6416573.1	289	lysophospholipid acyltransferase family protein	97.9	Rhodobacteraceae bacterium;Celeribacter sp. HF31
1358	MBW6416574.1	291	3-hydroxybutyryl-CoA dehydrogenase	96.2	Rhodobacteraceae bacterium;Celeribacter sp. HF31
1359	MBW6416578.1	225	3-oxoacid CoA-transferase subunit B	96.9	Rhodobacteraceae bacterium
1360	MBW6416580.1	252	helix-turn-helix domain-containing protein	94.4	Rhodobacteraceae bacterium
1361	MBW6416582.1	223	energy-coupling factor ABC transporter ATP-binding protein	94.6	Rhodobacteraceae bacterium
1362	MBW6416583.1	182	biotin transporter BioY	99.5	Rhodobacteraceae bacterium
1363	MBW6416584.1	420	organoarsenical effux MFS transporter ArsJ	96.7	Rhodobacteraceae bacterium
1364	MBW6416587.1	563	thiol reductant ABC exporter subunit CydD	93.8	Rhodobacteraceae bacterium
1365	MBW6416589.1	533	cytochrome ubiquinol oxidase subunit I	95.9	Rhodobacteraceae bacterium
1366	MBW6416590.1	387	cytochrome d ubiquinol oxidase subunit II	95.1	Rhodobacteraceae bacterium
1367	MBW6416592.1	438	NAD(P)/FAD-dependent oxidoreductase	96.8	Rhodobacteraceae bacterium;Celeribacter sp. HF31
1368	MBW6416593.1	120	DUF5368 domain-containing protein	95	Rhodobacteraceae bacterium;Celeribacter sp. HF31
1369	MBW6416595.1	105	lipid-A-disaccharide synthase N-terminal domain-containing protein	97.1	Rhodobacteraceae bacterium;Celeribacter sp. HF31
1370	MBW6416596.1	475	glycosyltransferase family 39 protein	91.8	Rhodobacteraceae bacterium
1371	MBW6416597.1	229	sugar transferase	96.1	Rhodobacteraceae bacterium
1372	MBW6416598.1	244	molybdate ABC transporter permease subunit	91.1	Rhodobacteraceae bacterium;Celeribacter sp. HF31
1373	MBW6416599.1	359	molybdenum ABC transporter ATP-binding protein	92.5	Rhodobacteraceae bacterium
1374	MBW6416600.1	328	efflux RND transporter periplasmic adaptor subunit	95.7	Rhodobacteraceae bacterium
1375	MBW6416601.1	1091	efflux RND transporter permease subunit	97.3	Rhodobacteraceae bacterium
1376	MBW6416602.1	691	PAS domain-containing methyl-accepting chemotaxis protein	89.1	Rhodobacteraceae bacterium
1377	MBW6416603.1	729	NADP-dependent isocitrate dehydrogenase	95.6	Rhodobacteraceae bacterium
1378	MBW6416604.1	474	circularly permuted type 2 ATP-grasp protein	97.7	Rhodobacteraceae bacterium;Celeribacter sp. HF31
1379	MBW6416606.1	269	transglutaminase family protein	94.4	Rhodobacteraceae bacterium
1380	MBW6416608.1	330	tRNA (adenosine(37)-N6)-threonylcarbamoyltransferase complex transferase subunit TsaD	97.3	Rhodobacteraceae bacterium
1381	MBW6416611.1	153	tRNA (adenosine(37)-N6)-threonylcarbamoyltransferase complex ATPase subunit type 1 TsaE	91.5	Rhodobacteraceae bacterium
1382	MBW6416612.1	146	D-tyrosyl-tRNA(Tyr) deacylase	93.2	Rhodobacteraceae bacterium;Celeribacter sp. HF31
1383	MBW6416614.1	368	primosomal protein N' (replication factor Y) - superfamily II helicase	92.2	Rhodobacteraceae bacterium
1384	MBW6416615.1	103	CZB domain-containing protein	65	Rhodobacteraceae bacterium
1385	MBW6416618.1	314	DUF2927 domain-containing protein	91.4	Rhodobacteraceae bacterium
1386	MBW6416619.1	392	toxic anion resistance protein	96.9	Rhodobacteraceae bacterium;Celeribacter sp. HF31
1387	MBW6416620.1	301	5-bromo-4-chloroindolyl phosphate hydrolysis family protein	93.7	Rhodobacteraceae bacterium
1388	MBW6416621.1	484	rRNA pseudouridine synthase	86.8	Rhodobacteraceae bacterium
1389	MBW6416630.1	234	metal-dependent hydrolase	97.4	Rhodobacteraceae bacterium
1390	MBW6416631.1	220	ceramidase	94.5	Rhodobacteraceae bacterium
1391	MBW6416633.1	495	Asp-tRNA(Asn)/Glu-tRNA(Gln) amidotransferase subunit GatA	98.4	Rhodobacteraceae bacterium
1392	MBW6416635.1	253	N-acetylmuramoyl-L-alanine amidase	85.4	Rhodobacteraceae bacterium
1393	MBW6416636.1	236	tellurite resistance TerB family protein	96.6	Rhodobacteraceae bacterium;Celeribacter sp. HF31
1394	MBW6416637.1	294	DMT family transporter	98.6	Rhodobacteraceae bacterium
1395	MBW6416638.1	55	50S ribosomal protein L33	100	Rhodobacteraceae;Roseovarius sp. 22II1-1F6A;Rhodobacteraceae bacterium;Gammaproteobacteria bacterium;1931204;Rhodobacterales bacterium;Maritimibacter sp.;Rhodobacteraceae bacterium 9Alg 56
1396	MBW6416639.1	205	GNAT family N-acetyltransferase	94.1	Rhodobacteraceae bacterium;Celeribacter sp. HF31
1397	MBW6416641.1	77	DUF1127 domain-containing protein	91.2	Rhodobacteraceae bacterium
1398	MBW6416642.1	292	LysR family transcriptional regulator	99	Rhodobacteraceae bacterium;Celeribacter sp. HF31
1399	MBW6416644.1	127	helix-turn-helix domain-containing protein	96.1	Rhodobacteraceae bacterium;Celeribacter sp. HF31
1400	MBW6416646.1	447	8-oxoguanine deaminase	97.3	Rhodobacteraceae bacterium
1401	MBW6416647.1	166	CAP domain-containing protein	87.1	Rhodobacteraceae bacterium
1402	MBW6416649.1	462	magnesium transporter	96.3	Rhodobacteraceae bacterium
1403	MBW6416650.1	182	5-formyltetrahydrofolate cyclo-ligase	91.2	Rhodobacteraceae bacterium
1404	MBW6416651.1	270	TIGR00282 family metallophosphoesterase	98.1	Rhodobacteraceae bacterium;Celeribacter sp. HF31
1405	MBW6416652.1	593	SLC13 family permease	97.1	Rhodobacteraceae bacterium
1406	MBW6416653.1	246	YebC/PmpR family DNA-binding transcriptional regulator	99.2	Rhodobacteraceae bacterium;Celeribacter sp. HF31
1407	MBW6416654.1	298	LysR family transcriptional regulator ArgP	91.3	Rhodobacteraceae bacterium
1408	MBW6416655.1	200	LysE/ArgO family amino acid transporter	85.8	Rhodobacteraceae bacterium
1409	MBW6416656.1	275	DMT family transporter	88.7	Rhodobacteraceae bacterium
1410	MBW6416660.1	324	TRAP transporter substrate-binding protein DctP	83.3	Salipiger;Salipiger profundus;Rhodobacteraceae bacterium
1411	MBW6416663.1	503	tripartite tricarboxylate transporter permease	93	Sagittula stellata;Sagittula stellata E-37
1412	MBW6416664.1	153	tripartite tricarboxylate transporter TctB family protein	69.9	Donghicola tyrosinivorans
1413	MBW6416669.1	80	DUF465 domain-containing protein	88.8	Rhodobacteraceae bacterium
1414	MBW6416670.1	218	thermonuclease family protein	86.2	Rhodobacteraceae bacterium
1415	MBW6416671.1	307	polysaccharide pyruvyl transferase family protein	40.2	Paracoccus sediminilitoris
1416	MBW6416673.1	465	DUF2083 domain-containing protein	98.9	Rhodobacteraceae bacterium;Celeribacter sp. HF31
1417	MBW6416675.1	510	acyl-CoA carboxylase subunit beta	99.4	Rhodobacteraceae bacterium
1418	MBW6416677.1	127	acetolactate synthase	87.4	Rhodobacteraceae bacterium
1419	MBW6416679.1	133	RidA family protein	97	Rhodobacteraceae bacterium
1420	MBW6416681.1	66	glycine zipper 2TM domain-containing protein	84.8	Rhodobacteraceae bacterium
1421	MBW6416682.1	666	acetyl/propionyl/methylcrotonyl-CoA carboxylase subunit alpha	95.5	Rhodobacteraceae bacterium;Celeribacter sp. HF31
1422	MBW6416683.1	157	DUF4174 domain-containing protein	89.2	Rhodobacteraceae bacterium
1423	MBW6416686.1	210	VOC family protein	93.3	Rhodobacteraceae bacterium
1424	MBW6416687.1	167	GNAT family N-acetyltransferase	92.8	Rhodobacteraceae bacterium;Celeribacter sp. HF31
1425	MBW6416689.1	352	endonuclease	93.9	Rhodobacteraceae bacterium
1426	MBW6416690.1	107	AAA+ family ATPase	90.2	Rhodobacteraceae bacterium
1427	MBW6416691.1	527	Ppx/GppA family phosphatase	97.9	Rhodobacteraceae bacterium
1428	MBW6416693.1	360	AI-2E family transporter	95.3	Rhodobacteraceae bacterium;Celeribacter sp. HF31
1429	MBW6416694.1	445	proline--tRNA ligase	97.5	Rhodobacteraceae bacterium;Celeribacter sp. HF31
1430	MBW6416695.1	170	fasciclin domain-containing protein	77.1	Roseovarius tolerans
1431	MBW6416696.1	168	DUF2937 family protein	95.2	Rhodobacteraceae bacterium
1432	MBW6416698.1	226	ABC transporter ATP-binding protein	95.5	Rhodobacteraceae bacterium
1433	MBW6416699.1	285	aminoglycoside phosphotransferase family protein	64.8	Rhodobacteraceae bacterium
1434	MBW6416701.1	257	restriction endonuclease	92.6	Pacificibacter maritimus
1435	MBW6416705.1	314	isopenicillin N synthase family oxygenase	96.5	Rhodobacteraceae bacterium
1436	MBW6416706.1	158	GNAT family N-acetyltransferase	87.7	Rhodobacteraceae bacterium
1437	MBW6416707.1	119	DUF983 domain-containing protein	83	Rhodobacteraceae bacterium
1438	MBW6416708.1	251	EF-hand domain-containing protein	96.9	Rhodobacteraceae bacterium
1439	MBW6416711.1	200	periplasmic heavy metal sensor	86.8	Rhodobacteraceae bacterium
1440	MBW6416713.1	458	diguanylate cyclase	93.9	Rhodobacteraceae bacterium
1441	MBW6416714.1	92	DUF3572 domain-containing protein	91.3	Rhodobacteraceae bacterium;Celeribacter sp. HF31
1442	MBW6416715.1	233	HAD family hydrolase	82.2	Rhodobacteraceae bacterium
1443	MBW6416716.1	199	heme NO-binding domain-containing protein	97.5	Rhodobacteraceae bacterium;Celeribacter sp. HF31
1444	MBW6416717.1	324	GGDEF domain-containing protein	87.1	Roseobacter sp. TSBP12
1445	MBW6416718.1	132	DUF2177 family protein	91.7	Rhodobacteraceae bacterium;Celeribacter sp. HF31
1446	MBW6416719.1	248	SDR family NAD(P)-dependent oxidoreductase	90.3	Rhodobacteraceae bacterium
1447	MBW6416723.1	174	sigma-70 family RNA polymerase sigma factor	56.2	Ruegeria arenilitoris
1448	MBW6416724.1	211	ChrR family anti-sigma-E factor	91.9	Rhodobacteraceae bacterium
1449	MBW6416725.1	581	single-stranded-DNA-specific exonuclease RecJ	97.8	Rhodobacteraceae bacterium
1450	MBW6416726.1	320	class II fructose-bisphosphatase	98.8	Rhodobacteraceae bacterium;Celeribacter sp. HF31
1451	MBW6416727.1	436	homoserine dehydrogenase	95.9	Rhodobacteraceae bacterium
1452	MBW6416731.1	181	pilus assembly protein	90.1	Rhodobacteraceae bacterium;Celeribacter sp. HF31
1453	MBW6416732.1	564	pilus assembly protein	84.9	Rhodobacteraceae bacterium
1454	MBW6416733.1	661	DNA primase	95.6	Rhodobacteraceae bacterium
1455	MBW6416734.1	663	RNA polymerase sigma factor RpoD	96.2	Rhodobacteraceae bacterium;Celeribacter sp. HF31
1456	MBW6416737.1	143	nuclear transport factor 2 family protein	68.3	Leisingera sp. ANG59
1457	MBW6416739.1	129	helix-turn-helix transcriptional regulator	96.1	Rhodobacteraceae bacterium
1458	MBW6416742.1	139	secondary thiamine-phosphate synthase enzyme YjbQ	92.8	Rhodobacteraceae bacterium
1459	MBW6416743.1	155	transcriptional regulator NrdR	98.7	Rhodobacteraceae bacterium;Celeribacter sp. HF31
1460	MBW6416744.1	367	bifunctional diaminohydroxyphosphoribosylaminopyrimidine deaminase/5-amino-6-(5-phosphoribosylamino)uracil reductase RibD	92.6	Rhodobacteraceae bacterium
1461	MBW6416745.1	583	capsular polysaccharide biosynthesis protein	82	Rhodobacteraceae bacterium
1462	MBW6416746.1	376	polysaccharide biosynthesis/export family protein	97.1	Rhodobacteraceae bacterium;Celeribacter sp. HF31
1463	MBW6416747.1	434	capsular biosynthesis protein	94.5	Rhodobacteraceae bacterium
1464	MBW6416749.1	371	3,4-dihydroxy-2-butanone-4-phosphate synthase	97.3	Rhodobacteraceae bacterium;Celeribacter sp. HF31
1465	MBW6416750.1	178	6,7-dimethyl-8-ribityllumazine synthase	97.8	Rhodobacteraceae bacterium
1466	MBW6416751.1	161	transcription antitermination factor NusB	97.5	Rhodobacteraceae bacterium
1467	MBW6416754.1	155	MmcB family DNA repair protein	94.8	Rhodobacteraceae bacterium
1468	MBW6416757.1	338	RluA family pseudouridine synthase	97.3	Rhodobacteraceae bacterium
1469	MBW6416760.1	239	alpha/beta hydrolase	86.4	Rhodobacteraceae bacterium
1470	MBW6416761.1	389	membrane dipeptidase	93.9	Rhodobacteraceae bacterium
1471	MBW6416762.1	105	DUF4389 domain-containing protein	98.1	Rhodobacteraceae bacterium;Celeribacter sp. HF31
1472	MBW6416763.1	89	DksA/TraR family C4-type zinc finger protein	97.8	Rhodobacteraceae bacterium
1473	MBW6416766.1	317	alpha/beta hydrolase	88.3	Rhodobacteraceae bacterium
1474	MBW6416767.1	96	SCP2 sterol-binding domain-containing protein	96.9	Rhodobacteraceae bacterium;Celeribacter sp. HF31
1475	MBW6416768.1	189	tetratricopeptide repeat protein	74.1	Rhodobacteraceae bacterium
1476	MBW6416770.1	126	RNA-binding S4 domain-containing protein	95.2	Rhodobacteraceae bacterium
1477	MBW6416771.1	112	ferredoxin family protein	100	Rhodobacteraceae bacterium;Celeribacter sp. HF31
1478	MBW6416772.1	169	CarD family transcriptional regulator	100	Rhodobacteraceae bacterium;Celeribacter sp. HF31
1479	MBW6416773.1	570	alpha/beta hydrolase	85.7	Rhodobacteraceae bacterium
1480	MBW6416774.1	254	adenosylcobinamide-GDP ribazoletransferase	90.2	Rhodobacteraceae bacterium
1481	MBW6416775.1	338	nicotinate-nucleotide--dimethylbenzimidazole phosphoribosyltransferase	94.7	Rhodobacteraceae bacterium
1482	MBW6416776.1	628	monovalent cation:proton antiporter-2 (CPA2) family protein	95.5	Rhodobacteraceae bacterium
1483	MBW6416782.1	143	CoA-binding protein	91.2	Rhodobacteraceae bacterium
1484	MBW6416784.1	102	phosphoribosyl-ATP diphosphatase	96.1	Rhodobacteraceae bacterium;Celeribacter sp. HF31
1485	MBW6416786.1	157	DUF2867 domain-containing protein	87.8	Rhodobacteraceae bacterium
1486	MBW6416787.1	240	1-(5-phosphoribosyl)-5-[(5-phosphoribosylamino)methylideneamino]imidazole-4-carboxamide isomerase	99.2	Rhodobacteraceae bacterium;Celeribacter sp. HF31
1487	MBW6416788.1	127	DUF2147 domain-containing protein	93.7	Rhodobacteraceae bacterium;Celeribacter sp. HF31
1488	MBW6416789.1	212	imidazole glycerol phosphate synthase subunit HisH	97.6	Rhodobacteraceae bacterium
1489	MBW6416790.1	195	imidazoleglycerol-phosphate dehydratase HisB	97.4	Rhodobacteraceae bacterium;Celeribacter sp. HF31
1490	MBW6416794.1	174	XRE family transcriptional regulator	90.8	Rhodobacteraceae bacterium
1491	MBW6416795.1	386	benzoate/H(+) symporter BenE family transporter	96.1	Rhodobacteraceae bacterium
1492	MBW6416796.1	247	outer membrane beta-barrel protein	65.5	Yoonia tamlensis
1493	MBW6416800.1	828	UvrD-helicase domain-containing protein	98.4	Rhodobacteraceae bacterium
1494	MBW6416801.1	385	Hint domain-containing protein	89.9	Rhodobacteraceae bacterium
1495	MBW6416802.1	71	DUF1127 domain-containing protein	91.5	Rhodobacteraceae bacterium;Celeribacter sp. HF31
1496	MBW6416803.1	363	Mrp/NBP35 family ATP-binding protein	96.7	Rhodobacteraceae bacterium
1497	MBW6416804.1	138	universal stress protein	92	Rhodobacteraceae bacterium;Celeribacter sp. HF31
1498	MBW6416807.1	329	16S rRNA (cytosine(1402)-N(4))-methyltransferase RsmH	96	Rhodobacteraceae bacterium
1499	MBW6416808.1	123	cell division protein FtsL	97.6	Rhodobacteraceae bacterium
1500	MBW6416812.1	360	phospho-N-acetylmuramoyl-pentapeptide-transferase	99.2	Rhodobacteraceae bacterium;Celeribacter sp. HF31
1501	MBW6416813.1	465	UDP-N-acetylmuramoyl-L-alanine--D-glutamate ligase	96.6	Rhodobacteraceae bacterium
1502	MBW6416815.1	264	helix-turn-helix transcriptional regulator	95.8	Rhodobacteraceae bacterium
1503	MBW6416816.1	310	L-lactate dehydrogenase	98.1	Rhodobacteraceae bacterium;Celeribacter sp. HF31
1504	MBW6416817.1	389	putative lipid II flippase FtsW	99.5	Rhodobacteraceae bacterium;Celeribacter sp. HF31
1505	MBW6416820.1	400	amino acid permease	93.1	Rhodobacteraceae bacterium
1506	MBW6416821.1	87	DUF2484 family protein	97.5	Rhodobacteraceae bacterium
1507	MBW6416823.1	321	UDP-N-acetylmuramate dehydrogenase	95.9	Rhodobacteraceae bacterium
1508	MBW6416824.1	303	D-alanine--D-alanine ligase	96	Rhodobacteraceae bacterium
1509	MBW6416826.1	443	cell division protein FtsA	99.1	Rhodobacteraceae bacterium;Celeribacter sp. HF31
1510	MBW6416827.1	552	cell division protein FtsZ	95.5	Rhodobacteraceae bacterium
1511	MBW6416829.1	278	outer membrane protein assembly factor BamD	95.7	Rhodobacteraceae bacterium
1512	MBW6416833.1	113	DUF427 domain-containing protein	99.1	Rhodobacteraceae bacterium;Celeribacter sp. HF31
1513	MBW6416834.1	593	aminopeptidase P family protein	93.6	Rhodobacteraceae bacterium
1514	MBW6416836.1	202	NAD(P)H-dependent oxidoreductase	95.3	Rhodobacteraceae bacterium;Celeribacter sp. HF31
1515	MBW6416839.1	322	cobaltochelatase subunit CobS	99.1	Rhodobacteraceae bacterium;Celeribacter sp. HF31
1516	MBW6416840.1	186	fasciclin domain-containing protein	88.7	Rhodobacteraceae bacterium
1517	MBW6416841.1	323	DUF808 domain-containing protein	92	Rhodobacteraceae bacterium;Celeribacter sp. HF31
1518	MBW6416842.1	211	J domain-containing protein	99.1	Rhodobacteraceae bacterium;Celeribacter sp. HF31
1519	MBW6416843.1	85	BolA family transcriptional regulator	84.7	Rhodobacteraceae;Roseobacter sp. TSBP12
1520	MBW6416844.1	147	DUF4177 domain-containing protein	71.5	Rhodobacteraceae bacterium
1521	MBW6416847.1	505	Asp-tRNA(Asn)/Glu-tRNA(Gln) amidotransferase subunit GatB	98.4	Rhodobacteraceae bacterium;Celeribacter sp. HF31
1522	MBW6416848.1	177	transglycosylase SLT domain-containing protein	91.5	Rhodobacteraceae bacterium
1523	MBW6416849.1	240	Hint domain-containing protein	81.9	Rhodobacteraceae bacterium
1524	MBW6416850.1	376	aminotransferase class V-fold PLP-dependent enzyme	95.5	Rhodobacteraceae bacterium
1525	MBW6416851.1	406	FAD-dependent monooxygenase	95.6	Rhodobacteraceae bacterium
1526	MBW6416853.1	216	pyrimidine 5'-nucleotidase	91.7	Rhodobacteraceae bacterium;Celeribacter sp. HF31
1527	MBW6416854.1	214	GntR family transcriptional regulator	99.1	Rhodobacteraceae bacterium;Celeribacter sp. HF31
1528	MBW6416855.1	785	glycosyltransferase	88.9	Rhodobacteraceae bacterium
1529	MBW6416856.1	387	glutamine-hydrolyzing carbamoyl-phosphate synthase small subunit	97.9	Rhodobacteraceae bacterium;Celeribacter sp. HF31
1530	MBW6416857.1	153	GatB/YqeY domain-containing protein	98.7	Rhodobacteraceae bacterium;Celeribacter sp. HF31
1531	MBW6416859.1	180	DUF2244 domain-containing protein	80	Rhodobacteraceae bacterium
1532	MBW6416862.1	159	cytochrome C	92.2	Rhodobacteraceae bacterium;Celeribacter sp. HF31
1533	MBW6416863.1	216	lipoyl(octanoyl) transferase LipB	94.9	Rhodobacteraceae bacterium
1534	MBW6416865.1	133	acyl-CoA thioesterase	98.4	Rhodobacteraceae bacterium
1535	MBW6416867.1	161	MarR family winged helix-turn-helix transcriptional regulator	85.7	Rhodobacteraceae bacterium
1536	MBW6416868.1	932	Hint domain-containing protein	77.9	Rhodobacteraceae bacterium
1537	MBW6416870.1	312	AEC family transporter	98.1	Rhodobacteraceae bacterium;Celeribacter sp. HF31
1538	MBW6416872.1	262	TatD family hydrolase	93.9	Rhodobacteraceae bacterium
1539	MBW6416874.1	203	dTMP kinase	95.1	Rhodobacteraceae bacterium
1540	MBW6416875.1	389	D-alanyl-D-alanine carboxypeptidase	95.3	Rhodobacteraceae bacterium
1541	MBW6416876.1	289	SPOR domain-containing protein	91.7	Rhodobacteraceae bacterium;Celeribacter sp. HF31
1542	MBW6416877.1	139	phosphohydrolase	73.5	Roseovarius gahaiensis
1543	MBW6416880.1	86	transposase	86.7	Rhodovulum sp. BSW8
1544	MBW6416881.1	119	transposase	68.6	Rhodovulum sulfidophilum
1545	MBW6416882.1	308	LysR family transcriptional regulator	94.8	Aquimixticola soesokkakensis
1546	MBW6416883.1	330	TIGR03571 family LLM class oxidoreductase	98.8	Aquimixticola soesokkakensis
1547	MBW6416884.1	372	alkene reductase	94.9	Aquimixticola soesokkakensis
1548	MBW6416885.1	163	nuclear transport factor 2 family protein	96.3	Aquimixticola soesokkakensis
1549	MBW6416886.1	317	TIGR03571 family LLM class oxidoreductase	96.8	Aquimixticola soesokkakensis
1550	MBW6416889.1	173	amine dehydrogenase	98.3	Rhodobacteraceae bacterium;Celeribacter sp. HF31
1551	MBW6416894.1	307	helix-turn-helix domain-containing protein	94.4	Rhodobacteraceae bacterium
1552	MBW6416896.1	228	TetR/AcrR family transcriptional regulator	68.3	Natronohydrobacter thiooxidans
1553	MBW6416897.1	683	NADH:flavin oxidoreductase	85.6	Arenibacterium halophilum
1554	MBW6416898.1	124	DDE-type integrase/transposase/recombinase	87.3	Roseovarius sp. A-2
1555	MBW6416906.1	151	lipocalin-like domain-containing protein	56	Thioclava sp. BHET1
1556	MBW6416907.1	297	LysR family transcriptional regulator	70.6	Salipiger bermudensis HTCC2601;Salipiger bermudensis
1557	MBW6416908.1	118	phage holin family protein	92.4	Rhodobacteraceae bacterium;Celeribacter sp. HF31
1558	MBW6416909.1	109	DUF883 family protein	91.7	Rhodobacteraceae bacterium;Celeribacter sp. HF31
1559	MBW6416913.1	198	RNA polymerase sigma factor	94.9	Rhodobacteraceae bacterium
1560	MBW6416915.1	346	AI-2E family transporter	76.2	Rhodobacteraceae bacterium
1561	MBW6416916.1	910	methionine synthase	97.9	Rhodobacteraceae bacterium
1562	MBW6416917.1	343	homocysteine S-methyltransferase family protein	96.2	Rhodobacteraceae bacterium;Celeribacter sp. HF31
1563	MBW6416918.1	361	GTP-binding protein	89.6	Rhodobacteraceae bacterium
1564	MBW6416921.1	272	alpha/beta hydrolase	88	Paracoccus lichenicola
1565	MBW6416922.1	111	helix-turn-helix domain-containing protein	83.2	Paracoccus lichenicola
1566	MBW6416923.1	566	PQQ-dependent sugar dehydrogenase	92.9	Rhodobacteraceae bacterium
1567	MBW6416924.1	402	Gfo/Idh/MocA family oxidoreductase	92.3	Rhodobacteraceae bacterium
1568	MBW6416927.1	332	glycosyltransferase family 2 protein	94.3	Rhodobacteraceae bacterium
1569	MBW6416928.1	404	glycosyltransferase family 2 protein	93.1	Rhodobacteraceae bacterium
1570	MBW6416929.1	463	polysaccharide biosynthesis/export family protein	87.3	Rhodobacteraceae bacterium
1571	MBW6416930.1	316	glycosyltransferase	93	Rhodobacteraceae bacterium
1572	MBW6416931.1	296	family 16 glycosylhydrolase	87.8	Rhodobacteraceae bacterium
1573	MBW6416932.1	324	glycosyltransferase	86.4	Rhodobacteraceae bacterium
1574	MBW6416935.1	338	glycosyltransferase	97	Rhodobacteraceae bacterium
1575	MBW6416936.1	330	sulfotransferase	95.8	Rhodobacteraceae bacterium;Celeribacter sp. HF31
1576	MBW6416939.1	197	sugar transferase	68.2	Salipiger bermudensis HTCC2601
1577	MBW6416940.1	582	PhnD/SsuA/transferrin family substrate-binding protein	91.6	Rhodobacteraceae bacterium
1578	MBW6416942.1	245	4Fe-4S dicluster domain-containing protein	96.7	Rhodobacteraceae bacterium
1579	MBW6416943.1	375	polysulfide reductase NrfD	94.7	Rhodobacteraceae bacterium
1580	MBW6416945.1	1150	bifunctional proline dehydrogenase/L-glutamate gamma-semialdehyde dehydrogenase PutA	95	Rhodobacteraceae bacterium
1581	MBW6416946.1	157	Lrp/AsnC ligand binding domain-containing protein	76.6	Pacificibacter marinus
1582	MBW6416947.1	294	glucose-1-phosphate thymidylyltransferase RfbA	96.6	Rhodobacteraceae bacterium
1583	MBW6416948.1	282	dTDP-4-dehydrorhamnose reductase	74.6	Rhodobacter sp. JA431
1584	MBW6416949.1	349	dTDP-glucose 4,6-dehydratase	92.8	Rhodobacteraceae bacterium
1585	MBW6416950.1	187	dTDP-4-dehydrorhamnose 3,5-epimerase	95.7	Rhodobacteraceae bacterium
1586	MBW6416951.1	795	glycogen/starch/alpha-glucan phosphorylase	96.2	Rhodobacteraceae bacterium
1587	MBW6416953.1	419	glucose-1-phosphate adenylyltransferase	95.5	Rhodobacteraceae bacterium;Celeribacter sp. HF31
1588	MBW6416954.1	476	glycogen synthase GlgA	94.2	Rhodobacteraceae bacterium
1589	MBW6416955.1	696	glycogen debranching protein GlgX	97.4	Rhodobacteraceae bacterium
1590	MBW6416957.1	543	alpha-D-glucose phosphate-specific phosphoglucomutase	95.9	Rhodobacteraceae bacterium
1591	MBW6416958.1	439	Nramp family divalent metal transporter	96.4	Rhodobacteraceae bacterium;Celeribacter sp. HF31
1592	MBW6416959.1	136	manganese-binding transcriptional regulator MntR	93.4	Rhodobacteraceae bacterium
1593	MBW6416961.1	391	efflux RND transporter periplasmic adaptor subunit	88.5	Rhodobacteraceae bacterium
1594	MBW6416964.1	253	ethanolamine ammonia-lyase subunit EutC	94.9	Rhodobacteraceae bacterium
1595	MBW6416967.1	491	PLP-dependent aminotransferase family protein	95.1	Rhodobacteraceae bacterium
1596	MBW6416968.1	364	extracellular solute-binding protein	97.8	Rhodobacteraceae bacterium
1597	MBW6416969.1	367	ABC transporter ATP-binding protein	97.6	Rhodobacteraceae bacterium
1598	MBW6416970.1	291	ABC transporter permease	97.9	Rhodobacteraceae bacterium
1599	MBW6416971.1	398	ABC transporter permease	93.7	Rhodobacteraceae bacterium
1600	MBW6416973.1	308	isopenicillin N synthase family oxygenase	96.7	Rhodobacteraceae bacterium
1601	MBW6416977.1	424	cytosine deaminase	95.1	Rhodobacteraceae bacterium
1602	MBW6416979.1	259	ABC transporter ATP-binding protein	98.1	Rhodobacteraceae bacterium
1603	MBW6416980.1	331	ABC transporter substrate-binding protein	95.5	Rhodobacteraceae bacterium;Celeribacter sp. HF31
1604	MBW6416981.1	131	RidA family protein	90.8	Rhodobacteraceae bacterium;Celeribacter sp. HF31
1605	MBW6416983.1	213	ParA family protein	96.2	Rhodobacteraceae bacterium
1606	MBW6416985.1	317	2-hydroxyacid dehydrogenase	90.5	Rhodobacteraceae bacterium
1607	MBW6416989.1	555	NAD(P)-binding protein	93.9	Rhodobacteraceae bacterium
1608	MBW6416992.1	316	ABC transporter ATP-binding protein	96.5	Rhodobacteraceae bacterium
1609	MBW6416993.1	378	ABC transporter permease	96.8	Rhodobacteraceae bacterium;Celeribacter sp. HF31
1610	MBW6416994.1	417	peptidase	96.6	Rhodobacteraceae bacterium
1611	MBW6416995.1	78	(2Fe-2S)-binding protein	92.3	Rhodobacteraceae bacterium;Celeribacter sp. HF31
1612	MBW6416996.1	161	bacterioferritin	98.1	Rhodobacteraceae bacterium;Celeribacter sp. HF31
1613	MBW6416997.1	510	c-type cytochrome	90.9	Rhodobacteraceae bacterium
1614	MBW6416998.1	352	imelysin family protein	89.6	Rhodobacteraceae bacterium
1615	MBW6416999.1	363	DUF1513 domain-containing protein	95.9	Rhodobacteraceae bacterium
1616	MBW6417000.1	207	ATP-dependent Clp protease proteolytic subunit	99	Rhodobacteraceae bacterium
1617	MBW6417001.1	422	ATP-dependent Clp protease ATP-binding subunit ClpX	98.8	Rhodobacteraceae bacterium;Celeribacter sp. HF31
1618	MBW6417004.1	168	DUF2155 domain-containing protein	90.5	Rhodobacteraceae bacterium
1619	MBW6417005.1	214	leucyl/phenylalanyl-tRNA--protein transferase	88.8	Rhodobacteraceae bacterium
1620	MBW6417007.1	164	acetyl-CoA carboxylase biotin carboxyl carrier protein	97	Rhodobacteraceae bacterium;Celeribacter sp. HF31
1621	MBW6417008.1	445	NAD(P)-dependent oxidoreductase	97.1	Rhodobacteraceae bacterium;Celeribacter sp. HF31
1622	MBW6417011.1	204	TetR family transcriptional regulator C-terminal domain-containing protein	96.1	Rhodobacteraceae bacterium
1623	MBW6417012.1	190	DoxX family protein	75.8	Mangrovicoccus ximenensis
1624	MBW6417015.1	258	ABC transporter ATP-binding protein	96.9	Rhodobacteraceae bacterium;Celeribacter sp. HF31
1625	MBW6417017.1	257	ABC transporter permease	98.8	Rhodobacteraceae bacterium;Celeribacter sp. HF31
1626	MBW6417019.1	208	PRC-barrel domain-containing protein	82.2	Rhodobacteraceae bacterium
1627	MBW6417020.1	287	GNAT family N-acetyltransferase	78.4	Rhodobacteraceae bacterium
1628	MBW6417022.1	435	RepB family DNA primase	85.7	Sulfitobacter mediterraneus
1629	MBW6417037.1	381	site-specific integrase	84.5	Shimia sp. R9_3
1630	MBW6417038.1	335	tRNA dihydrouridine(20/20a) synthase DusA	93.1	Rhodobacteraceae bacterium
1631	MBW6417039.1	1230	efflux RND transporter permease subunit	94.5	Rhodobacteraceae bacterium
1632	MBW6417040.1	383	efflux RND transporter periplasmic adaptor subunit	89.4	Rhodobacteraceae bacterium
1633	MBW6417042.1	443	PQQ-like beta-propeller repeat protein	94.8	Rhodobacteraceae bacterium
1634	MBW6417047.1	110	iron-sulfur cluster assembly accessory protein	100	Rhodobacteraceae bacterium;Celeribacter sp. HF31
1635	MBW6417048.1	390	deoxyguanosinetriphosphate triphosphohydrolase	98.5	Rhodobacteraceae bacterium
1636	MBW6417050.1	572	arginine--tRNA ligase	96.3	Rhodobacteraceae bacterium
1637	MBW6417051.1	386	SPOR domain-containing protein	85.1	Rhodobacteraceae bacterium
1638	MBW6417052.1	325	beta-hexosaminidase	94.2	Rhodobacteraceae bacterium
1639	MBW6417053.1	263	segregation/condensation protein A	98.1	Rhodobacteraceae bacterium
1640	MBW6417056.1	364	2'-deoxycytidine 5'-triphosphate deaminase	95	Rhodobacteraceae bacterium
1641	MBW6417057.1	99	integration host factor subunit alpha	99	Rhodobacteraceae bacterium;Celeribacter sp. HF31
1642	MBW6417058.1	324	ketoacyl-ACP synthase III	96.6	Rhodobacteraceae bacterium
1643	MBW6417059.1	378	phosphate acyltransferase PlsX	97.3	Rhodobacteraceae bacterium;Celeribacter sp. HF31
1644	MBW6417061.1	187	DUF177 domain-containing protein	95.1	Rhodobacteraceae bacterium;Celeribacter sp. HF31
1645	MBW6417062.1	144	outer membrane protein assembly factor BamE	95.1	Rhodobacteraceae bacterium;Celeribacter sp. HF31
1646	MBW6417063.1	136	peptide-methionine (R)-S-oxide reductase MsrB	95.6	Rhodobacteraceae bacterium;Celeribacter sp. HF31
1647	MBW6417064.1	250	GNAT family N-acetyltransferase	98.8	Rhodobacteraceae bacterium
1648	MBW6417066.1	609	ATP-binding cassette domain-containing protein	96.9	Rhodobacteraceae bacterium
1649	MBW6417067.1	184	outer membrane beta-barrel protein	78.1	Rhodobacteraceae bacterium
1650	MBW6417069.1	140	DUF1499 domain-containing protein	94.3	Rhodobacteraceae bacterium
1651	MBW6417072.1	202	DUF4167 domain-containing protein	89.9	Rhodobacteraceae bacterium
1652	MBW6417073.1	168	helix-turn-helix transcriptional regulator	90.7	Rhodobacteraceae bacterium
1653	MBW6417074.1	140	VOC family protein	88.6	Rhodobacteraceae bacterium
1654	MBW6417075.1	284	16S rRNA (adenine(1518)-N(6)/adenine(1519)-N(6))-dimethyltransferase RsmA	97.8	Rhodobacteraceae bacterium
1655	MBW6417076.1	327	4-hydroxythreonine-4-phosphate dehydrogenase PdxA	95.4	Rhodobacteraceae bacterium
1656	MBW6417078.1	738	LPS assembly protein LptD	87.5	Rhodobacteraceae bacterium
1657	MBW6417079.1	365	LPS export ABC transporter permease LptG	88.8	Rhodobacteraceae bacterium
1658	MBW6417080.1	381	LptF/LptG family permease	81	Rhodobacteraceae bacterium
1659	MBW6417082.1	152	DNA polymerase III subunit chi	94.1	Rhodobacteraceae bacterium;Celeribacter sp. HF31
1660	MBW6417083.1	192	TIGR02281 family clan AA aspartic protease	95.3	Rhodobacteraceae bacterium
1661	MBW6417084.1	208	MarC family protein	95.7	Rhodobacteraceae bacterium;Celeribacter sp. HF31
1662	MBW6417086.1	140	nucleoside-diphosphate kinase	98.6	Rhodobacteraceae bacterium;Celeribacter sp. HF31
1663	MBW6417087.1	58	YqaE/Pmp3 family membrane protein	100	Rhodobacteraceae bacterium;Celeribacter sp. HF31
1664	MBW6417088.1	112	TfoX/Sxy family protein	92.9	Rhodobacteraceae bacterium
1665	MBW6417089.1	278	3-deoxy-8-phosphooctulonate synthase	97.8	Rhodobacteraceae bacterium
1666	MBW6417091.1	224	ABC transporter permease	99.6	Rhodobacteraceae bacterium
1667	MBW6417093.1	271	MBL fold metallo-hydrolase	80.4	Rhodobacteraceae bacterium
1668	MBW6417094.1	443	two-component sensor histidine kinase	92.8	Rhodobacteraceae bacterium
1669	MBW6417095.1	348	phosphoribosylformylglycinamidine cyclo-ligase	97.1	Rhodobacteraceae bacterium;Celeribacter sp. HF31
1670	MBW6417096.1	201	phosphoribosylglycinamide formyltransferase	90.5	Rhodobacteraceae bacterium
1671	MBW6417097.1	123	DsrE family protein	96.7	Rhodobacteraceae bacterium;Celeribacter sp. HF31
1672	MBW6417099.1	171	GNAT family N-acetyltransferase	80	Rhodobacteraceae bacterium
1673	MBW6417100.1	170	GNAT family N-acetyltransferase	80.1	Rhodobacteraceae bacterium
1674	MBW6417103.1	458	cysteine--tRNA ligase	84.1	Rhodobacteraceae bacterium
1675	MBW6417106.1	77	ribbon-helix-helix domain-containing protein	98.7	Rhodobacteraceae bacterium
1676	MBW6417107.1	61	DUF4169 family protein	98.4	Rhodobacteraceae bacterium
1677	MBW6417108.1	326	beta-lactamase family protein	67.4	Allosediminivita pacifica
1678	MBW6417111.1	185	methyltransferase type 12	94.6	Rhodobacteraceae bacterium
1679	MBW6417113.1	467	chromate efflux transporter	86.6	Rhodobacteraceae bacterium
1680	MBW6417114.1	259	phytochelatin synthase family protein	85.6	Rhodobacteraceae bacterium
1681	MBW6417115.1	152	nuclear transport factor 2 family protein	89.7	Rhodobacteraceae bacterium
1682	MBW6417117.1	237	GntR family transcriptional regulator	94.9	Rhodobacteraceae bacterium;Celeribacter sp. HF31
1683	MBW6417118.1	329	oxidoreductase	93.6	Rhodobacteraceae bacterium;Celeribacter sp. HF31
1684	MBW6417120.1	67	DUF1289 domain-containing protein	95.5	Rhodobacteraceae bacterium
1685	MBW6417121.1	154	Holliday junction resolvase RuvX	95.5	Rhodobacteraceae bacterium
1686	MBW6417125.1	283	metallophosphoesterase family protein	91.8	Rhodobacteraceae bacterium
1687	MBW6417128.1	316	EamA family transporter RarD	93	Rhodobacteraceae bacterium
1688	MBW6417129.1	196	TIGR00730 family Rossman fold protein	90.1	Rhodobacteraceae bacterium
1689	MBW6417130.1	426	LysM peptidoglycan-binding domain-containing protein	72.5	Rhodobacteraceae bacterium
1690	MBW6417131.1	612	ABC transporter ATP-binding protein/permease	97.1	Rhodobacteraceae bacterium
1691	MBW6417132.1	465	DNA photolyase family protein	88	Rhodobacteraceae bacterium
1692	MBW6417133.1	413	cyclopropane-fatty-acyl-phospholipid synthase family protein	94.7	Rhodobacteraceae bacterium
1693	MBW6417134.1	146	TrgA family protein	98.6	Rhodobacteraceae bacterium;Celeribacter sp. HF31
1694	MBW6417136.1	409	MFS transporter	95.8	Rhodobacteraceae bacterium;Celeribacter sp. HF31
1695	MBW6417139.1	222	DNA-3-methyladenine glycosylase 2 family protein	94.7	Rhodobacteraceae bacterium
1696	MBW6417140.1	222	dienelactone hydrolase family protein	96.8	Rhodobacteraceae bacterium
1697	MBW6417141.1	505	ATP-binding cassette domain-containing protein	81.7	Rhodobacteraceae bacterium
1698	MBW6417142.1	194	HNH endonuclease	99	Rhodobacteraceae bacterium
1699	MBW6417143.1	318	radical SAM protein	88.1	Rhodobacteraceae bacterium
1700	MBW6417144.1	484	glucose-6-phosphate dehydrogenase	96.1	Rhodobacteraceae bacterium
1701	MBW6417146.1	538	glucose-6-phosphate isomerase	96.1	Rhodobacteraceae bacterium
1702	MBW6417147.1	311	carbon-nitrogen hydrolase family protein	78.4	Thioclava sp.
1703	MBW6417148.1	97	SCP2 sterol-binding domain-containing protein	95.9	Rhodobacteraceae bacterium;Celeribacter sp. HF31
1704	MBW6417149.1	209	fasciclin domain-containing protein	90	Rhodobacteraceae bacterium
1705	MBW6417150.1	194	pseudouridine synthase	90.2	Rhodobacteraceae bacterium
1706	MBW6417151.1	370	Ppx/GppA family phosphatase	97.8	Rhodobacteraceae bacterium
1707	MBW6417152.1	185	twin-arginine translocation pathway signal	98.9	Rhodobacteraceae bacterium;Celeribacter sp. HF31
1708	MBW6417154.1	175	component of SufBCD complex	91.4	Rhodobacteraceae bacterium;Celeribacter sp. HF31
1709	MBW6417155.1	1158	transcription-repair coupling factor	97.2	Rhodobacteraceae bacterium
1710	MBW6417159.1	213	XRE family transcriptional regulator	96.2	Rhodobacteraceae bacterium
1711	MBW6417160.1	38	entericidin EcnA/B family protein	92.1	Rhodobacteraceae bacterium
1712	MBW6417161.1	609	extracellular solute-binding protein	91.8	Rhodobacteraceae bacterium
1713	MBW6417162.1	257	3-hydroxybutyrate dehydrogenase	95.7	Rhodobacteraceae bacterium
1714	MBW6417163.1	355	patatin-like phospholipase family protein	95.5	Rhodobacteraceae bacterium;Celeribacter sp. HF31
1715	MBW6417164.1	250	DUF502 domain-containing protein	98	Rhodobacteraceae bacterium
1716	MBW6417166.1	298	kinase	99.3	Rhodobacteraceae bacterium;Celeribacter sp. HF31
1717	MBW6417168.1	291	translation elongation factor Ts	96.6	Rhodobacteraceae bacterium;Celeribacter sp. HF31
1718	MBW6417169.1	249	LuxR family transcriptional regulator	90.4	Rhodobacteraceae bacterium
1719	MBW6417170.1	144	Lrp/AsnC family transcriptional regulator	91	Rhodobacteraceae bacterium
1720	MBW6417171.1	309	arginase	93.3	Rhodobacteraceae bacterium
1721	MBW6417172.1	352	ornithine cyclodeaminase	93.5	Rhodobacteraceae bacterium
1722	MBW6417173.1	468	Glu/Leu/Phe/Val dehydrogenase	97.6	Rhodobacteraceae bacterium
1723	MBW6417176.1	193	cupin domain-containing protein	96.4	Rhodobacteraceae bacterium;Celeribacter sp. HF31
1724	MBW6417177.1	460	aspartate aminotransferase family protein	96.3	Rhodobacteraceae bacterium
1725	MBW6417181.1	229	phosphate regulon transcriptional regulator PhoB	99.1	Rhodobacteraceae bacterium;Celeribacter sp. HF31
1726	MBW6417184.1	452	phosphate ABC transporter permease PstA	96.9	Rhodobacteraceae bacterium
1727	MBW6417187.1	341	GHKL domain-containing protein	86.4	Roseobacter sp. TSBP12
1728	MBW6417189.1	176	gamma carbonic anhydrase family protein	96	Rhodobacteraceae bacterium;Celeribacter sp. HF31
1729	MBW6417190.1	220	guanylate kinase	98.2	Rhodobacteraceae bacterium;Celeribacter sp. HF31
1730	MBW6417191.1	241	PAS domain-containing protein	95.9	Rhodobacteraceae bacterium;Celeribacter sp. HF31
1731	MBW6417193.1	456	3-deoxy-7-phosphoheptulonate synthase class II	97.4	Rhodobacteraceae bacterium
1732	MBW6417194.1	366	PQQ-dependent sugar dehydrogenase	84.9	Rhodobacteraceae bacterium
1733	MBW6417195.1	391	ABC transporter substrate-binding protein	94.6	Rhodobacteraceae bacterium
1734	MBW6417198.1	235	ABC transporter ATP-binding protein	98.3	Rhodobacteraceae bacterium;Celeribacter sp. HF31
1735	MBW6417199.1	336	branched-chain amino acid ABC transporter permease	98.8	Rhodobacteraceae bacterium
1736	MBW6417201.1	195	NTP transferase domain-containing protein	93.8	Rhodobacteraceae bacterium;Celeribacter sp. HF31
1737	MBW6417202.1	935	Hint domain-containing protein	84.3	Rhodobacteraceae bacterium
1738	MBW6417205.1	167	disulfide bond formation protein B	94	Rhodobacteraceae bacterium
1739	MBW6417207.1	87	usg protein	98.9	Rhodobacteraceae bacterium
1740	MBW6417208.1	915	DNA gyrase subunit A	98.9	Rhodobacteraceae bacterium
1741	MBW6417212.1	282	LysR family transcriptional regulator	56	Rhodobacteraceae bacterium
1742	MBW6417213.1	448	methylenetetrahydrofolate--tRNA-(uracil(54)-C(5))-methyltransferase (FADH(2)-oxidizing) TrmFO	98.9	Rhodobacteraceae bacterium
1743	MBW6417217.1	472	chemotaxis protein	87.5	Rhodobacteraceae bacterium
1744	MBW6417220.1	239	response regulator transcription factor	99.2	Rhodobacteraceae bacterium;Celeribacter sp. HF31
1745	MBW6417221.1	92	DUF1153 domain-containing protein	97.8	Rhodobacteraceae bacterium;Celeribacter sp. HF31
1746	MBW6417223.1	129	DUF1311 domain-containing protein	79.1	Rhodobacteraceae bacterium
1747	MBW6417226.1	260	UDP-2,3-diacylglucosamine diphosphatase LpxI	94.2	Rhodobacteraceae bacterium
1748	MBW6417227.1	264	acyl-ACP--UDP-N-acetylglucosamine O-acyltransferase	98.1	Rhodobacteraceae bacterium;Celeribacter sp. HF31
1749	MBW6417228.1	155	3-hydroxyacyl-ACP dehydratase FabZ	98.1	Rhodobacteraceae bacterium;Celeribacter sp. HF31
1750	MBW6417229.1	217	OmpH family outer membrane protein	56.3	Rhodobacteraceae bacterium
1751	MBW6417230.1	784	outer membrane protein assembly factor BamA	91.1	Rhodobacteraceae bacterium
1752	MBW6417232.1	390	1-deoxy-D-xylulose-5-phosphate reductoisomerase	95.6	Rhodobacteraceae bacterium
1753	MBW6417233.1	230	phosphatidate cytidylyltransferase	86.1	Rhodobacteraceae bacterium
1754	MBW6417235.1	186	ribosome recycling factor	97.3	Rhodobacteraceae bacterium;Celeribacter sp. HF31
1755	MBW6417236.1	243	UMP kinase	98.8	Rhodobacteraceae bacterium;Celeribacter sp. HF31
1756	MBW6417237.1	295	tRNA (adenosine(37)-N6)-dimethylallyltransferase MiaA	92.5	Rhodobacteraceae bacterium
1757	MBW6417238.1	314	AraC family transcriptional regulator	78	Roseobacter sp. TSBP12
1758	MBW6417240.1	206	lytic transglycosylase domain-containing protein	92.8	Rhodobacteraceae bacterium
1759	MBW6417241.1	176	single-stranded DNA-binding protein	98.3	Rhodobacteraceae bacterium
1760	MBW6417242.1	275	universal stress protein	75.3	Rhodobacteraceae bacterium
1761	MBW6417243.1	369	3-dehydroquinate synthase	96.7	Rhodobacteraceae bacterium
1762	MBW6417244.1	169	shikimate kinase	93.5	Rhodobacteraceae bacterium
1763	MBW6417251.1	210	invasion associated locus B family protein	87.9	Rhodobacteraceae bacterium
1764	MBW6417253.1	87	acyl carrier protein	100	Rhodobacteraceae bacterium;Celeribacter sp. HF31
1765	MBW6417256.1	189	DUF882 domain-containing protein	94.2	Rhodobacteraceae bacterium;Celeribacter sp. HF31
1766	MBW6417258.1	182	sigma-70 family RNA polymerase sigma factor	93.4	Rhodobacteraceae bacterium
1767	MBW6417259.1	225	anti-sigma factor	91.1	Rhodobacteraceae bacterium
1768	MBW6417264.1	434	xylose isomerase	96.8	Rhodobacteraceae bacterium
1769	MBW6417266.1	255	ATP-binding cassette domain-containing protein	98.4	Rhodobacteraceae bacterium;Celeribacter sp. HF31
1770	MBW6417267.1	435	sugar ABC transporter permease	92.5	Rhodobacteraceae bacterium;Celeribacter sp. HF31
1771	MBW6417268.1	342	D-xylose ABC transporter substrate-binding protein	97.7	Rhodobacteraceae bacterium;Celeribacter sp. HF31
1772	MBW6417269.1	412	ROK family transcriptional regulator	93.2	Rhodobacteraceae bacterium;Celeribacter sp. HF31
1773	MBW6417271.1	442	cytochrome-c peroxidase	88.5	Rhodobacteraceae bacterium
1774	MBW6417274.1	228	D-lyxose/D-mannose family sugar isomerase	86	Rhodobacteraceae bacterium
1775	MBW6417275.1	174	TRAP transporter small permease	88.5	Rhodobacteraceae bacterium
1776	MBW6417277.1	237	phosphotransferase	81.4	Rhodobacteraceae bacterium
1777	MBW6417279.1	297	DMT family transporter	94.3	Rhodobacteraceae bacterium
1778	MBW6417280.1	588	sulfate permease	97.1	Rhodobacteraceae bacterium
1779	MBW6417281.1	558	TIGR01244 family phosphatase	97.5	Rhodobacteraceae bacterium
1780	MBW6417283.1	296	MBL fold metallo-hydrolase	98	Rhodobacteraceae bacterium;Celeribacter sp. HF31
1781	MBW6417285.1	149	YeeE/YedE family protein	85	Rhodobacteraceae bacterium
1782	MBW6417286.1	537	Na/Pi symporter	81.6	Rhodobacteraceae bacterium
1783	MBW6417287.1	373	peptide chain release factor 2	97.9	Rhodobacteraceae bacterium;Celeribacter sp. HF31
1784	MBW6417289.1	202	class I SAM-dependent methyltransferase	95.5	Rhodobacteraceae bacterium;Celeribacter sp. HF31
1785	MBW6417293.1	264	DsbA family protein	91.3	Rhodobacteraceae bacterium
1786	MBW6417295.1	401	DUF4115 domain-containing protein	95	Rhodobacteraceae bacterium;Celeribacter sp. HF31
1787	MBW6417296.1	409	5-aminolevulinate synthase	98.5	Rhodobacteraceae bacterium;Celeribacter sp. HF31
1788	MBW6417299.1	177	chemotaxis protein CheD	92.7	Rhodobacteraceae bacterium;Celeribacter sp. HF31
1789	MBW6417301.1	1048	HAMP domain-containing protein	82.1	Rhodobacteraceae bacterium
1790	MBW6417305.1	180	recombinase family protein	78.8	Roseovarius confluentis
1791	MBW6417308.1	336	site-specific integrase	51.3	Roseovarius mucosus;Roseovarius mucosus DSM 17069
1792	MBW6417309.1	95	HU family DNA-binding protein	81.7	Rhodobacteraceae bacterium
1793	MBW6417314.1	453	purine permease	97.6	Rhodobacteraceae bacterium
1794	MBW6417316.1	224	site-2 protease family protein	90.6	Rhodobacteraceae bacterium
1795	MBW6417317.1	502	pyruvate kinase	93.4	Rhodobacteraceae bacterium
1796	MBW6417318.1	124	SUF system Fe-S cluster assembly protein	100	Rhodobacteraceae bacterium;Celeribacter sp. HF31
1797	MBW6417321.1	238	DUF3307 domain-containing protein	91.2	Rhodobacteraceae bacterium
1798	MBW6417322.1	120	iron-sulfur cluster assembly accessory protein	100	Rhodobacteraceae bacterium;Celeribacter sp. HF31
1799	MBW6417323.1	103	TfoX/Sxy family protein	85.4	Rhodobacteraceae bacterium
1800	MBW6417325.1	388	FAD-dependent monooxygenase	92.7	Rhodobacteraceae bacterium
1801	MBW6417326.1	140	RNA polymerase-binding protein DksA	100	Rhodobacteraceae bacterium
1802	MBW6417327.1	280	MoxR family ATPase	97.1	Rhodobacteraceae bacterium;Celeribacter sp. HF31
1803	MBW6417328.1	102	DUF2934 domain-containing protein	81.1	Rhodobacteraceae bacterium
1804	MBW6417329.1	146	GNAT family N-acetyltransferase	81.5	Rhodobacteraceae bacterium
1805	MBW6417330.1	473	DUF2927 domain-containing protein	91.9	Rhodobacteraceae bacterium
1806	MBW6417332.1	394	VWA domain-containing protein	97	Rhodobacteraceae bacterium
1807	MBW6417334.1	179	PIN domain-containing protein	95	Rhodobacteraceae bacterium
1808	MBW6417335.1	405	class I SAM-dependent rRNA methyltransferase	95.4	Rhodobacteraceae bacterium
1809	MBW6417339.1	371	NADH:flavin oxidoreductase	97	Rhodobacteraceae bacterium
1810	MBW6417343.1	416	peptidase T	94	Rhodobacteraceae bacterium
1811	MBW6417344.1	157	GFA family protein	89.2	Rhodobacteraceae bacterium
1812	MBW6417345.1	213	porin family protein	40.3	Pararhodobacter aggregans
1813	MBW6417347.1	158	RDD family protein	87.3	Rhodobacteraceae bacterium
1814	MBW6417348.1	282	arginyltransferase	96.2	Rhodobacteraceae bacterium
1815	MBW6417351.1	309	TRAP transporter small permease subunit	96.1	Rhodobacteraceae bacterium
1816	MBW6417352.1	365	twin-arginine translocation signal domain-containing protein	98.4	Rhodobacteraceae bacterium;Celeribacter sp. HF31
1817	MBW6417353.1	474	cache domain-containing protein	96.2	Rhodobacteraceae bacterium
1818	MBW6417355.1	78	thioredoxin family protein	84.6	Rhodobacteraceae bacterium;Thioclava sp.
1819	MBW6417357.1	97	metalloregulator ArsR/SmtB family transcription factor	89.7	Rhodobacteraceae bacterium
1820	MBW6417358.1	359	Hint domain-containing protein	38.9	Roseovarius sp. A46
1821	MBW6417362.1	627	PhoX family phosphatase	92.8	Rhodobacteraceae bacterium
1822	MBW6417363.1	164	YbjN domain-containing protein	88.4	Rhodobacteraceae bacterium
1823	MBW6417365.1	249	molybdate ABC transporter substrate-binding protein	86.1	Rhodobacteraceae bacterium
1824	MBW6417367.1	582	acetolactate synthase 3 large subunit	97.6	Rhodobacteraceae bacterium;Celeribacter sp. HF31
1825	MBW6417368.1	188	acetolactate synthase small subunit	98.4	Rhodobacteraceae bacterium;Celeribacter sp. HF31
1826	MBW6417369.1	264	helix-turn-helix domain-containing protein	86	Rhodobacteraceae bacterium
1827	MBW6417373.1	163	DUF192 domain-containing protein	80.4	Rhodobacteraceae bacterium
1828	MBW6417374.1	179	cold shock domain-containing protein	97.8	Rhodobacteraceae bacterium;Celeribacter sp. HF31
1829	MBW6417376.1	267	enoyl-ACP reductase FabI	96.3	Rhodobacteraceae bacterium
1830	MBW6417377.1	204	LysE family transporter	94.6	Rhodobacteraceae bacterium
1831	MBW6417378.1	167	xanthine phosphoribosyltransferase	96.4	Rhodobacteraceae bacterium;Celeribacter sp. HF31
1832	MBW6417379.1	197	NAD(P)H-dependent oxidoreductase	92.3	Rhodobacteraceae bacterium
1833	MBW6417385.1	153	Lrp/AsnC family transcriptional regulator	98.7	Rhodobacteraceae bacterium;Celeribacter sp. HF31
1834	MBW6417389.1	128	DUF934 domain-containing protein	88.6	Rhodobacteraceae bacterium
1835	MBW6417390.1	278	ferredoxin--NADP reductase	96.1	Rhodobacteraceae bacterium
1836	MBW6417391.1	255	translation initiation factor 3	72.1	Rhodobacteraceae bacterium
1837	MBW6417392.1	183	translation initiation factor IF-3	97.3	Rhodobacteraceae bacterium;Celeribacter sp. HF31
1838	MBW6417394.1	697	enoyl-CoA hydratase/isomerase family protein	82.2	Rhodobacteraceae bacterium
1839	MBW6417397.1	111	TraR/DksA C4-type zinc finger protein	90.1	Rhodobacteraceae bacterium;Celeribacter sp. HF31
1840	MBW6417398.1	369	FliM/FliN family flagellar motor switch protein	85.3	Rhodobacteraceae bacterium
1841	MBW6417399.1	899	sodium:solute symporter	96.6	Rhodobacteraceae bacterium
1842	MBW6417400.1	133	response regulator	90.5	Rhodobacteraceae bacterium
1843	MBW6417401.1	136	cytochrome c	65.4	Boseongicola sp.
1844	MBW6417402.1	445	DUF2083 domain-containing protein	98.2	Rhodobacteraceae bacterium;Celeribacter sp. HF31
1845	MBW6417403.1	446	substrate-binding protein	98.2	Rhodobacteraceae bacterium;Celeribacter sp. HF31
1846	MBW6417404.1	343	branched-chain amino acid ABC transporter permease	97.7	Rhodobacteraceae bacterium;Celeribacter sp. HF31
1847	MBW6417405.1	409	branched-chain amino acid ABC transporter permease	97.1	Rhodobacteraceae bacterium
1848	MBW6417406.1	253	ABC transporter ATP-binding protein	98.8	Rhodobacteraceae bacterium;Celeribacter sp. HF31
1849	MBW6417407.1	249	ABC transporter ATP-binding protein	98.8	Rhodobacteraceae bacterium;Celeribacter sp. HF31
1850	MBW6417408.1	72	acetyl-coenzyme A synthetase	80.6	Rhodobacteraceae bacterium
1851	MBW6417409.1	310	sugar phosphate isomerase/epimerase	75.8	Donghicola mangrovi
1852	MBW6417410.1	97	antibiotic biosynthesis monooxygenase	79.4	Donghicola mangrovi;2729615
1853	MBW6417411.1	313	sugar phosphate isomerase/epimerase	96.5	Marivivens niveibacter
1854	MBW6417412.1	390	Gfo/Idh/MocA family oxidoreductase	90.5	Marivivens niveibacter
1855	MBW6417413.1	333	Gfo/Idh/MocA family oxidoreductase	88.9	Leisingera sp. JC1
1856	MBW6417414.1	299	sugar phosphate isomerase/epimerase	95	Marivivens niveibacter
1857	MBW6417415.1	270	ATP-binding cassette domain-containing protein	91.5	Aquimixticola soesokkakensis
1858	MBW6417416.1	331	ABC transporter permease	85.4	Marivivens niveibacter
1859	MBW6417417.1	337	ABC transporter permease	87.3	Donghicola eburneus
1860	MBW6417418.1	324	substrate-binding domain-containing protein	87.3	Rhodovulum sp.
1861	MBW6417419.1	344	LacI family DNA-binding transcriptional regulator	74.7	Aquimixticola soesokkakensis
1862	MBW6417421.1	428	TRAP transporter large permease	85.7	Pseudooceanicola marinus
1863	MBW6417422.1	326	TRAP transporter substrate-binding protein	74.5	Pseudooceanicola marinus
1864	MBW6417423.1	178	TRAP transporter small permease subunit	72.7	Oceanicola sp. 22II-s10i
1865	MBW6417435.1	212	NAD(P)-binding domain-containing protein	94.3	Rhodobacteraceae bacterium
1866	MBW6417438.1	315	PQQ-dependent sugar dehydrogenase	79.8	Pelagibaca sp.
1867	MBW6417439.1	152	cupin domain-containing protein	77.3	Phaeobacter sp. 22II1-1F12B
1868	MBW6417440.1	403	NAD(P)-dependent alcohol dehydrogenase	93.5	Rhodobacteraceae bacterium
1869	MBW6417442.1	203	cob(I)yrinic acid a,c-diamide adenosyltransferase	97.5	Rhodobacteraceae bacterium
1870	MBW6417443.1	279	fumarylacetoacetate hydrolase family protein	96.4	Rhodobacteraceae bacterium
1871	MBW6417446.1	161	Rrf2 family transcriptional regulator	93.8	Rhodobacteraceae bacterium;Celeribacter sp. HF31
1872	MBW6417449.1	290	NAD(P)-dependent oxidoreductase	95.1	Rhodobacteraceae bacterium
1873	MBW6417453.1	444	GTPase HflX	98.4	Rhodobacteraceae bacterium
1874	MBW6417454.1	78	RNA chaperone Hfq	98.7	Aquimixticola soesokkakensis
1875	MBW6417456.1	458	Trk system potassium transporter TrkA	98.7	Rhodobacteraceae bacterium;Celeribacter sp. HF31
1876	MBW6417457.1	467	sigma-54 dependent transcriptional regulator	96.6	Rhodobacteraceae bacterium;Celeribacter sp. HF31
1877	MBW6417459.1	458	sigma-54 dependent transcriptional regulator	100	Rhodobacteraceae bacterium;Celeribacter sp. HF31
1878	MBW6417461.1	365	tRNA dihydrouridine synthase DusB	92.8	Rhodobacteraceae bacterium
1879	MBW6417462.1	397	bifunctional 2-C-methyl-D-erythritol 4-phosphate cytidylyltransferase/2-C-methyl-D-erythritol 2,4-cyclodiphosphate synthase	87.1	Rhodobacteraceae bacterium
1880	MBW6417463.1	165	phosphatidylglycerophosphatase A	95.2	Rhodobacteraceae bacterium
1881	MBW6417464.1	163	CinA family protein	87.1	Rhodobacteraceae bacterium
1882	MBW6417465.1	249	sulfite exporter TauE/SafE family protein	97.2	Rhodobacteraceae bacterium
1883	MBW6417466.1	148	type II toxin-antitoxin system RatA family toxin	95.9	Rhodobacteraceae bacterium;Celeribacter sp. HF31
1884	MBW6417475.1	373	helix-turn-helix domain-containing protein	89	Rhodobacteraceae bacterium
1885	MBW6417477.1	523	glutamine-hydrolyzing GMP synthase	98.9	Rhodobacteraceae bacterium;Celeribacter sp. HF31
1886	MBW6417479.1	93	antibiotic biosynthesis monooxygenase	83.3	Rhodobacteraceae bacterium
1887	MBW6417480.1	299	DMT family transporter	95	Rhodobacteraceae bacterium
1888	MBW6417481.1	359	outer membrane protein transport protein	68.5	Rhodobacteraceae bacterium
1889	MBW6417483.1	290	ATPase	94	Rhodobacteraceae bacterium
1890	MBW6417484.1	307	homoserine O-succinyltransferase	96.1	Rhodobacteraceae bacterium;Celeribacter sp. HF31
1891	MBW6417485.1	281	alpha/beta hydrolase	87.1	Rhodobacteraceae bacterium
1892	MBW6417487.1	205	TetR/AcrR family transcriptional regulator	98	Rhodobacteraceae bacterium;Celeribacter sp. HF31
1893	MBW6417488.1	270	alpha/beta hydrolase	84.1	Rhodobacteraceae bacterium
1894	MBW6417490.1	265	ABC transporter permease	98.9	Rhodobacteraceae bacterium;Celeribacter sp. HF31
1895	MBW6417491.1	300	ABC transporter permease	97.7	Rhodobacteraceae bacterium;Celeribacter sp. HF31
1896	MBW6417492.1	309	GSCFA domain-containing protein	82	Rhodobacteraceae bacterium
1897	MBW6417493.1	161	30S ribosomal protein S9	100	Rhodobacteraceae bacterium;Celeribacter sp. HF31
1898	MBW6417494.1	154	50S ribosomal protein L13	100	Rhodobacteraceae bacterium;Celeribacter sp. HF31
1899	MBW6417495.1	694	TonB-dependent receptor	89.1	Rhodobacteraceae bacterium
1900	MBW6417496.1	404	NADP-dependent isocitrate dehydrogenase	99	Rhodobacteraceae bacterium;Celeribacter sp. HF31
1901	MBW6417498.1	188	HupE/UreJ family protein	92	Rhodobacteraceae bacterium;Celeribacter sp. HF31
1902	MBW6417500.1	207	YitT family protein	97.1	Rhodobacteraceae bacterium;Celeribacter sp. HF31
1903	MBW6417503.1	337	M48 family metallopeptidase	86.6	Rhodobacteraceae bacterium
1904	MBW6417504.1	342	DUF898 domain-containing protein	86.8	Rhodobacteraceae bacterium
1905	MBW6417507.1	95	DUF1330 domain-containing protein	100	Rhodobacteraceae;Celeribacter baekdonensis;Celeribacter baekdonensis B30;Roseobacter sp. TSBP12
1906	MBW6417508.1	887	alanine--tRNA ligase	97.9	Rhodobacteraceae bacterium
1907	MBW6417509.1	353	recombinase RecA	99.7	Rhodobacteraceae bacterium;Celeribacter sp. HF31
1908	MBW6417510.1	764	response regulator	96.7	Rhodobacteraceae bacterium
1909	MBW6417512.1	483	IMP dehydrogenase	99	Rhodobacteraceae bacterium;Celeribacter sp. HF31
1910	MBW6417513.1	333	tellurium resistance protein	84.7	Rhodobacteraceae bacterium
1911	MBW6417514.1	245	NYN domain-containing protein	63.3	Rhodobacteraceae bacterium (ex Bugula neritina AB1)
1912	MBW6417517.1	420	carbohydrate ABC transporter permease	96.7	Rhodobacteraceae bacterium
1913	MBW6417518.1	333	sugar ABC transporter permease	99.4	Rhodobacteraceae bacterium;Celeribacter sp. HF31
1914	MBW6417520.1	343	substrate-binding domain-containing protein	93	Rhodobacteraceae bacterium
1915	MBW6417521.1	451	beta-glucosidase	95.7	Rhodobacteraceae bacterium
1916	MBW6417522.1	324	glucokinase	95.7	Rhodobacteraceae bacterium
1917	MBW6417523.1	93	STAS domain-containing protein	90.3	Rhodobacteraceae bacterium;Celeribacter sp. HF31
1918	MBW6417524.1	121	response regulator	97.5	Rhodobacteraceae bacterium;Celeribacter sp. HF31
1919	MBW6417525.1	779	chemotaxis protein CheA	91.4	Rhodobacteraceae bacterium
1920	MBW6417526.1	155	chemotaxis protein CheW	96.8	Rhodobacteraceae bacterium;Celeribacter sp. HF31
1921	MBW6417527.1	293	protein-glutamate O-methyltransferase CheR	62.1	Pacificibacter marinus
1922	MBW6417530.1	381	ubiquinol oxidase subunit II	79.3	Pseudodonghicola xiamenensis
1923	MBW6417532.1	201	cytochrome o ubiquinol oxidase subunit III	98.5	Rhodobacteraceae bacterium;Celeribacter sp. HF31
1924	MBW6417533.1	133	cytochrome o ubiquinol oxidase subunit IV	95.5	Rhodobacteraceae bacterium
1925	MBW6417535.1	160	homoprotocatechuate degradation operon regulator HpaR	71.7	Rhodovulum sp.
1926	MBW6417556.1	327	ABC transporter substrate-binding protein	92.4	Rhodobacteraceae bacterium
1927	MBW6417557.1	215	ATP-binding cassette domain-containing protein	86	Rhodobacteraceae bacterium
1928	MBW6417558.1	128	c-type cytochrome	95.3	Rhodobacteraceae bacterium
1929	MBW6417560.1	263	ABC transporter permease	96.6	Rhodobacteraceae bacterium
1930	MBW6417564.1	392	ABC transporter substrate-binding protein	89.3	Rhodobacteraceae bacterium
1931	MBW6417567.1	294	FAD:protein FMN transferase	86.4	Rhodobacteraceae bacterium
1932	MBW6417568.1	702	4Fe-4S binding protein	92.7	Rhodobacteraceae bacterium
1933	MBW6417569.1	268	ABC transporter permease	90.3	Rhodobacteraceae bacterium
1934	MBW6417570.1	740	PAS-domain containing protein	93.2	Rhodobacteraceae bacterium
1935	MBW6417571.1	418	FIST C-terminal domain-containing protein	88.9	Rhodobacteraceae bacterium
1936	MBW6417573.1	305	LysR family transcriptional regulator	98.4	Rhodobacteraceae bacterium;Celeribacter sp. HF31
1937	MBW6417575.1	77	biotin carboxyl carrier domain-containing protein	98.7	Rhodobacteraceae bacterium;Celeribacter sp. HF31
1938	MBW6417576.1	458	acetyl-CoA carboxylase biotin carboxylase subunit	97.8	Rhodobacteraceae bacterium
1939	MBW6417577.1	291	allophanate hydrolase subunit 1	99.3	Rhodobacteraceae bacterium
1940	MBW6417579.1	353	TMAO reductase system periplasmic protein TorT	97.7	Rhodobacteraceae bacterium;Celeribacter sp. HF31
1941	MBW6417580.1	500	sugar ABC transporter ATP-binding protein	97.4	Rhodobacteraceae bacterium
1942	MBW6417581.1	338	ABC transporter permease	99.1	Rhodobacteraceae bacterium;Celeribacter sp. HF31
1943	MBW6417582.1	471	FAD-binding oxidoreductase	72.4	Sagittula stellata;Sagittula stellata E-37
1944	MBW6417584.1	245	cupin domain-containing protein	83.3	Salipiger mucosus;Salipiger mucosus DSM 16094
1945	MBW6417585.1	374	M20 family metallopeptidase	86.9	Donghicola eburneus
1946	MBW6417586.1	312	polysaccharide deacetylase family protein	72.4	Mameliella alba;Mameliella
1947	MBW6417587.1	301	polysaccharide deacetylase family protein	79.5	Mameliella alba
1948	MBW6417593.1	547	thiamine pyrophosphate-binding protein	80.8	Sagittula marina
1949	MBW6417594.1	162	TRAP transporter small permease	87.6	Rhodobacteraceae bacterium
1950	MBW6417601.1	185	carboxymuconolactone decarboxylase family protein	75.6	Actibacterium ureilyticum
1951	MBW6417602.1	194	glutathione S-transferase family protein	51	Paracoccus sp. 1011MAR3C25
1952	MBW6417603.1	345	DUF475 domain-containing protein	87.1	Pseudooceanicola marinus
1953	MBW6417604.1	540	ABC transporter ATP-binding protein	88.6	Qingshengfaniella alkalisoli
1954	MBW6417605.1	313	ABC transporter permease	90.5	Qingshengfaniella alkalisoli
1955	MBW6417606.1	304	ABC transporter permease	90.1	Qingshengfaniella alkalisoli
1956	MBW6417607.1	498	peptide ABC transporter substrate-binding protein	89.2	Qingshengfaniella alkalisoli
1957	MBW6417608.1	391	exo-alpha-sialidase	81.6	Pseudooceanicola marinus
1958	MBW6417609.1	375	iron-containing alcohol dehydrogenase	84.5	Qingshengfaniella alkalisoli
1959	MBW6417610.1	244	FadR family transcriptional regulator	84.4	Qingshengfaniella alkalisoli
1960	MBW6417612.1	324	4-hydroxythreonine-4-phosphate dehydrogenase PdxA	85.1	Donghicola eburneus
1961	MBW6417614.1	249	VOC family protein	73.7	Pseudooceanicola atlanticus
1962	MBW6417615.1	148	DoxX family protein	81.8	Yangia sp. SAOS 153D
1963	MBW6417617.1	619	glutaminase A	70.4	Thioclava arenosa
1964	MBW6417618.1	727	STAS domain-containing protein	46.7	Oceanomicrobium pacificus
1965	MBW6417619.1	271	adenylate/guanylate cyclase domain-containing protein	58.3	Tranquillimonas alkanivorans
1966	MBW6417622.1	681	prolyl oligopeptidase family serine peptidase	64.2	Tranquillimonas alkanivorans
1967	MBW6417624.1	361	ABC transporter permease	94.5	Rhodobacteraceae bacterium
1968	MBW6417631.1	430	amidase	88	Rhodobacteraceae bacterium
1969	MBW6417632.1	368	AbrB family transcriptional regulator	89	Rhodobacteraceae bacterium
1970	MBW6417633.1	172	flavin reductase family protein	88.7	Rhodobacteraceae bacterium
1971	MBW6417636.1	235	FCD domain-containing protein	88.1	Rhodobacteraceae bacterium
1972	MBW6417637.1	526	GMC family oxidoreductase N-terminal domain-containing protein	87.6	Rhodobacteraceae bacterium
1973	MBW6417639.1	519	L-aspartate oxidase	69.8	Rhodobacteraceae bacterium
1974	MBW6417642.1	532	winged helix-turn-helix domain-containing protein	55.3	Pseudooceanicola pacificus
1975	MBW6417643.1	185	OsmC family protein	90.5	Thioclava arenosa
1976	MBW6417644.1	411	NAD(P)-binding domain-containing protein	75.4	Thioclava arenosa
1977	MBW6417645.1	190	OsmC family protein	75.1	Thioclava arenosa
1978	MBW6417646.1	502	pyridoxal-phosphate dependent enzyme	86.2	Thioclava arenosa
1979	MBW6417647.1	474	aminotransferase class V-fold PLP-dependent enzyme	73.6	Thioclava arenosa
1980	MBW6417649.1	199	sulfurtransferase	66.5	Pseudoruegeria marinistellae
1981	MBW6417651.1	798	phosphoenolpyruvate synthase	82.5	Rhodobacteraceae bacterium
1982	MBW6417652.1	466	F0F1 ATP synthase subunit beta	80.7	Nioella nitratireducens
1983	MBW6417653.1	160	F0F1 ATP synthase subunit epsilon	67.1	Salipiger thiooxidans
1984	MBW6417654.1	94	AtpZ/AtpI family protein	77.7	Thioclava atlantica
1985	MBW6417655.1	90	ATP synthase subunit I	54.8	Salipiger pacificus
1986	MBW6417656.1	234	F0F1 ATP synthase subunit A	86.1	Pelagibaca abyssi
1987	MBW6417658.1	244	F0F1 ATP synthase subunit delta	50.4	Pelagibaca abyssi
1988	MBW6417659.1	510	F0F1 ATP synthase subunit alpha	78.5	Rhodobacteraceae bacterium
1989	MBW6417660.1	283	F0F1 ATP synthase subunit gamma	60.9	Rhodobacteraceae bacterium
1990	MBW6417661.1	324	LOG family protein	74.9	Thioclava sp. ES.031
1991	MBW6417662.1	459	MBL fold metallo-hydrolase	77.6	Thioclava electrotropha
1992	MBW6417664.1	820	DUF3772 domain-containing protein	87.7	Rhodobacteraceae bacterium
1993	MBW6417668.1	250	cytochrome c biogenesis protein CcdA	98.8	Rhodobacteraceae bacterium
1994	MBW6417669.1	1000	ribonuclease E/G	87.6	Rhodobacteraceae bacterium
1995	MBW6417670.1	182	NAD(P)H-dependent oxidoreductase	98.4	Rhodobacteraceae bacterium
[truncated: 1,748 more rows]

## Sheet:  C. naphthalenivorans EaN35-2
Table S3. Continued.
List of Celeribacter naphthalenivorans EaN35-2 proteins (1,710 proteins) with closest identities to their counterparts from Celeribacter spp.
Number	NCBI Reference Sequence accession number	Length (amino acids)	Identity (%)	Genus and species
1	WP_226553639.1	443	93.9	Celeribacter sp. HF31
2	WP_226553277.1	603	92	Celeribacter sp. HF31
3	WP_226550690.1	111	96.4	Celeribacter sp. HF31
4	WP_226548828.1	596	89	Celeribacter ethanolicus
5	WP_226554400.1	581	91.6	Celeribacter baekdonensis;Celeribacter baekdonensis B30
6	WP_226554314.1	305	83.1	Celeribacter indicus
7	WP_226553825.1	569	77.5	Celeribacter neptunius
8	WP_226553772.1	543	99.8	Celeribacter ethanolicus
9	WP_226553238.1	297	97.3	Celeribacter sp. HF31
10	WP_226553010.1	301	99.3	Celeribacter sp. HF31
11	WP_226552821.1	443	83	Celeribacter halophilus
12	WP_226551248.1	441	97.7	Celeribacter sp. HF31
13	WP_226551191.1	721	96	Celeribacter sp. HF31
14	WP_226551169.1	298	93.9	Celeribacter sp. HF31
15	WP_226550997.1	764	98.2	Celeribacter sp. HF31
16	WP_226550737.1	360	98.9	Celeribacter sp. HF31
17	WP_226550722.1	307	96.1	Celeribacter sp. HF31
18	WP_226550644.1	317	97.5	Celeribacter sp. HF31
19	WP_226550634.1	569	96.8	Celeribacter neptunius
20	WP_226550172.1	585	72.2	Celeribacter baekdonensis
21	WP_226549339.1	305	96.4	Celeribacter sp. HF31
22	WP_226548872.1	295	96.6	Celeribacter sp. HF31
23	WP_226554792.1	350	93.4	Celeribacter halophilus
24	WP_226554685.1	298	88.6	Celeribacter neptunius
25	WP_226553933.1	316	78.1	Celeribacter indicus
26	WP_226551885.1	338	97.6	Celeribacter sp. HF31
27	WP_226551130.1	305	96.4	Celeribacter sp. HF31
28	WP_226550765.1	300	96	Celeribacter ethanolicus
29	WP_226550641.1	297	95.3	Celeribacter sp. HF31
30	WP_226549224.1	735	98.1	Celeribacter sp. HF31
31	WP_226554851.1	171	99.4	Celeribacter neptunius
32	WP_226554793.1	333	87.4	Celeribacter halophilus
33	WP_226554780.1	300	89.4	Celeribacter halophilus
34	WP_226554765.1	328	75	Celeribacter halophilus
35	WP_226554755.1	191	95.8	Celeribacter sp. HF31
36	WP_226554715.1	106	94.2	Celeribacter sp. HF31
37	WP_226554708.1	85	97.6	Celeribacter ethanolicus
38	WP_226554704.1	129	97.7	Celeribacter sp. HF31
39	WP_226554696.1	250	77.2	Celeribacter sp. HF31
40	WP_226554694.1	409	97.6	Celeribacter sp. HF31
41	WP_226554664.1	463	96.5	Celeribacter sp. HF31
42	WP_226554659.1	157	98.1	Celeribacter sp. HF31
43	WP_226554628.1	365	97.5	Celeribacter sp. HF31
44	WP_226554597.1	500	76.8	Celeribacter ethanolicus
45	WP_226554582.1	333	96.4	Celeribacter sp. HF31
46	WP_226554579.1	201	92	Celeribacter sp. HF31
47	WP_226554571.1	429	89.3	Celeribacter sp. HF31
48	WP_226554563.1	337	97.9	Celeribacter sp. HF31
49	WP_226554537.1	330	94.2	Celeribacter sp. HF31
50	WP_226554526.1	1127	93.2	Celeribacter sp. HF31
51	WP_226554505.1	264	97	Celeribacter sp. HF31
52	WP_226554503.1	166	99.4	Celeribacter sp. HF31
53	WP_226554489.1	219	93.1	Celeribacter sp. HF31
54	WP_226554481.1	245	60	Celeribacter persicus
55	WP_226554475.1	254	94.9	Celeribacter sp. HF31
56	WP_226554474.1	207	98.1	Celeribacter sp. HF31
57	WP_226554447.1	170	93.5	Celeribacter sp. HF31
58	WP_226554426.1	507	95.1	Celeribacter ethanolicus
59	WP_226554420.1	172	43	Celeribacter persicus
60	WP_226554378.1	456	88.4	Celeribacter neptunius
61	WP_226554372.1	111	99.1	Celeribacter neptunius
62	WP_226554367.1	824	91	Celeribacter halophilus
63	WP_226554348.1	330	81.5	Celeribacter sp. HF31
64	WP_226554292.1	89	88.2	Celeribacter sp. HF31
65	WP_226554273.1	180	92.8	Celeribacter ethanolicus
66	WP_226554268.1	124	93.5	Celeribacter sp. HF31
67	WP_226554261.1	236	83.9	Celeribacter sp. HF31
68	WP_226554247.1	422	92.8	Celeribacter sp. HF31
69	WP_226554239.1	159	98.1	Celeribacter sp. HF31
70	WP_226554233.1	195	92.8	Celeribacter sp. HF31
71	WP_226554207.1	145	84.1	Celeribacter ethanolicus
72	WP_226554205.1	211	93.8	Celeribacter ethanolicus
73	WP_226554204.1	156	91.7	Celeribacter ethanolicus
74	WP_226554188.1	338	92.3	Celeribacter ethanolicus
75	WP_226554173.1	255	96.1	Celeribacter sp. HF31
76	WP_226554158.1	419	98.8	Celeribacter sp. HF31
77	WP_226554144.1	350	88.3	Celeribacter sp. HF31
78	WP_226554134.1	221	96.4	Celeribacter sp. HF31
79	WP_226554124.1	100	95	Celeribacter sp. HF31
80	WP_226554105.1	417	95.9	Celeribacter sp. HF31
81	WP_226554080.1	333	95.2	Celeribacter sp. HF31
82	WP_226554074.1	353	94.9	Celeribacter sp. HF31
83	WP_226554051.1	70	95.7	Celeribacter sp. HF31
84	WP_226554043.1	104	91.3	Celeribacter sp. HF31
85	WP_226554041.1	361	90.6	Celeribacter halophilus
86	WP_226554035.1	170	96.5	Celeribacter sp. HF31
87	WP_226554024.1	267	86.9	Celeribacter sp. HF31
88	WP_226554022.1	189	92.6	Celeribacter sp. HF31
89	WP_226554013.1	232	88.8	Celeribacter ethanolicus
90	WP_226554003.1	248	94.4	Celeribacter sp. HF31
91	WP_226553989.1	268	95.5	Celeribacter sp. HF31
92	WP_226553978.1	322	94.1	Celeribacter sp. HF31
93	WP_226553977.1	332	95.2	Celeribacter sp. HF31
94	WP_226553944.1	222	82	Celeribacter indicus
95	WP_226553943.1	319	74.8	Celeribacter indicus
96	WP_226553936.1	158	90.5	Celeribacter indicus
97	WP_226553903.1	221	92.8	Celeribacter neptunius
98	WP_226553843.1	344	93.9	Celeribacter halophilus
99	WP_226553841.1	304	81.8	Celeribacter halophilus
100	WP_226553816.1	402	77.2	Celeribacter persicus
101	WP_226553807.1	410	73.6	Celeribacter indicus
102	WP_226553802.1	533	86.9	Celeribacter indicus
103	WP_226553797.1	255	82.1	Celeribacter persicus
104	WP_226553795.1	321	95.6	Celeribacter persicus
105	WP_226553793.1	143	80.4	Celeribacter baekdonensis
106	WP_226553760.1	541	96.9	Celeribacter ethanolicus
107	WP_226553754.1	290	88.6	Celeribacter sp. HF31
108	WP_226553745.1	104	96.2	Celeribacter neptunius
109	WP_226553743.1	381	95.8	Celeribacter neptunius
110	WP_226553735.1	215	94	Celeribacter ethanolicus
111	WP_226553728.1	284	96.5	Celeribacter ethanolicus
112	WP_226553659.1	289	88.5	Celeribacter sp. HF31
113	WP_226553654.1	349	96	Celeribacter sp. HF31
114	WP_226553648.1	86	84.9	Celeribacter sp. HF31
115	WP_226553647.1	163	95.1	Celeribacter sp. HF31
116	WP_226553627.1	259	97.3	Celeribacter sp. HF31
117	WP_226553612.1	64	81	Celeribacter sp. HF31
118	WP_226553590.1	318	91.5	Celeribacter sp. HF31
119	WP_226553550.1	303	98.7	Celeribacter sp. HF31
120	WP_226553536.1	479	97.1	Celeribacter sp. HF31
121	WP_226553524.1	134	92.5	Celeribacter sp. HF31
122	WP_226553503.1	282	56.4	Celeribacter persicus
123	WP_226553476.1	275	76.3	Celeribacter persicus
124	WP_226553425.1	413	95.4	Celeribacter sp. HF31
125	WP_226553397.1	499	96.2	Celeribacter sp. HF31
126	WP_226553395.1	278	93.9	Celeribacter sp. HF31
127	WP_226553389.1	94	89.6	Celeribacter sp. HF31
128	WP_226553387.1	469	93.8	Celeribacter sp. HF31
129	WP_226553370.1	158	92.4	Celeribacter sp. HF31
130	WP_226553357.1	164	94.5	Celeribacter sp. HF31
131	WP_226553333.1	101	95	Celeribacter ethanolicus
132	WP_226553318.1	133	97.5	Celeribacter sp. HF31
133	WP_226553304.1	344	93.2	Celeribacter sp. HF31
134	WP_226553289.1	181	94.5	Celeribacter sp. HF31
135	WP_226553270.1	725	93.9	Celeribacter sp. HF31
136	WP_226553265.1	258	97.3	Celeribacter sp. HF31
137	WP_226553264.1	189	94.2	Celeribacter sp. HF31
138	WP_226553263.1	149	97.3	Celeribacter sp. HF31
139	WP_226553262.1	656	97.6	Celeribacter sp. HF31
140	WP_226553247.1	178	65.5	Celeribacter baekdonensis
141	WP_226553152.1	135	94.1	Celeribacter neptunius
142	WP_226553144.1	166	95.6	Celeribacter sp. HF31
143	WP_226553138.1	298	92.3	Celeribacter sp. HF31
144	WP_226553136.1	121	99.2	Celeribacter neptunius
145	WP_226553131.1	216	91.5	Celeribacter sp. HF31
146	WP_226553124.1	354	95.5	Celeribacter sp. HF31
147	WP_226553121.1	475	98.7	Celeribacter sp. HF31
148	WP_226553103.1	177	83.1	Celeribacter neptunius
149	WP_226553085.1	209	94.4	Celeribacter sp. HF31
150	WP_226553076.1	107	99.1	Celeribacter sp. HF31
151	WP_226553054.1	146	92.5	Celeribacter neptunius
152	WP_226553038.1	105	97	Celeribacter neptunius
153	WP_226553021.1	452	87.8	Celeribacter halophilus
154	WP_226553014.1	247	95.5	Celeribacter sp. HF31
155	WP_226553008.1	353	96.6	Celeribacter sp. HF31
156	WP_226552923.1	210	95.7	Celeribacter ethanolicus
157	WP_226552893.1	246	99.2	Celeribacter ethanolicus
158	WP_226552892.1	164	95.7	Celeribacter ethanolicus
159	WP_226552878.1	422	99.3	Celeribacter ethanolicus
160	WP_226552865.1	291	98.6	Celeribacter sp. HF31
161	WP_226552845.1	250	98.4	Celeribacter ethanolicus
162	WP_226552840.1	338	90.5	Celeribacter ethanolicus
163	WP_226552826.1	596	96	Celeribacter halophilus
164	WP_226552825.1	377	96.4	Celeribacter halophilus
165	WP_226552753.1	137	76.9	Celeribacter neptunius
166	WP_226552708.1	148	90.5	Celeribacter neptunius
167	WP_226552568.1	83	96.4	Celeribacter neptunius
168	WP_226552558.1	77	98.6	Celeribacter sp. HF31
169	WP_226552514.1	294	84.4	Celeribacter sp. HF31
170	WP_226552486.1	788	97.8	Celeribacter sp. HF31
171	WP_226552412.1	233	88.8	Celeribacter persicus
172	WP_226552395.1	411	97.3	Celeribacter sp. HF31
173	WP_226552367.1	426	99.1	Celeribacter sp. HF31
174	WP_226552357.1	280	96.8	Celeribacter sp. HF31
175	WP_226552340.1	291	96.2	Celeribacter neptunius
176	WP_226552339.1	362	97	Celeribacter ethanolicus
177	WP_226552310.1	339	92.9	Celeribacter sp. HF31
178	WP_226552249.1	328	98.2	Celeribacter sp. HF31
179	WP_226552234.1	255	76.1	Celeribacter sp. HF31
180	WP_226552185.1	286	96.5	Celeribacter sp. HF31
181	WP_226552164.1	447	96.6	Celeribacter sp. HF31
182	WP_226552162.1	154	96.8	Celeribacter sp. HF31
183	WP_226552055.1	187	86.2	Celeribacter neptunius
184	WP_226552034.1	269	92.9	Celeribacter sp. HF31
185	WP_226551998.1	437	98.2	Celeribacter sp. HF31
186	WP_226551966.1	73	97.3	Celeribacter ethanolicus
187	WP_226551964.1	78	87.8	Celeribacter ethanolicus
188	WP_226551938.1	316	98.7	Celeribacter ethanolicus
189	WP_226551906.1	343	98.3	Celeribacter sp. HF31
190	WP_226551904.1	173	93.1	Celeribacter persicus
191	WP_226551866.1	397	95.5	Celeribacter sp. HF31
192	WP_226551810.1	301	95.3	Celeribacter sp. HF31
193	WP_226551731.1	333	97.3	Celeribacter sp. HF31
194	WP_226551699.1	353	71.8	Celeribacter neptunius
195	WP_226551697.1	192	97.9	Celeribacter sp. HF31
196	WP_226551618.1	231	89.6	Celeribacter sp. HF31
197	WP_226551590.1	367	99.5	Celeribacter sp. HF31
198	WP_226551534.1	363	97	Celeribacter sp. HF31
199	WP_226551498.1	265	95.8	Celeribacter sp. HF31
200	WP_226551415.1	364	91.5	Celeribacter sp. HF31
201	WP_226551392.1	325	90.8	Celeribacter sp. HF31
202	WP_226551367.1	258	98.4	Celeribacter ethanolicus
203	WP_226551311.1	347	92.8	Celeribacter sp. HF31
204	WP_226551175.1	1147	93	Celeribacter ethanolicus
205	WP_226551163.1	125	94.4	Celeribacter sp. HF31
206	WP_226551160.1	205	85.9	Celeribacter sp. HF31
207	WP_226551159.1	627	91.4	Celeribacter sp. HF31
208	WP_226551158.1	713	94.2	Celeribacter sp. HF31
209	WP_226551134.1	342	96.8	Celeribacter sp. HF31
210	WP_226551122.1	240	88.3	Celeribacter sp. HF31
211	WP_226551104.1	194	92.8	Celeribacter sp. HF31
212	WP_226551085.1	180	92.8	Celeribacter sp. HF31
213	WP_226551079.1	153	70.9	Celeribacter persicus
214	WP_226551023.1	200	66.5	Celeribacter halophilus
215	WP_226551004.1	160	98.1	Celeribacter sp. HF31
216	WP_226551002.1	396	89.1	Celeribacter neptunius
217	WP_226550995.1	180	98.3	Celeribacter neptunius
218	WP_226550985.1	69	73.4	Celeribacter indicus
219	WP_226550978.1	183	95.6	Celeribacter ethanolicus
220	WP_226550966.1	68	88.1	Celeribacter ethanolicus
221	WP_226550957.1	616	98.2	Celeribacter sp. HF31
222	WP_226550943.1	417	94	Celeribacter sp. HF31
223	WP_226550938.1	140	91.4	Celeribacter sp. HF31
224	WP_226550937.1	82	79.3	Celeribacter baekdonensis
225	WP_226550934.1	206	94	Celeribacter sp. HF31
226	WP_226550858.1	119	56.3	Celeribacter ethanolicus
227	WP_226550848.1	132	81.2	Celeribacter ethanolicus
228	WP_226550842.1	302	85.8	Celeribacter ethanolicus
229	WP_226550840.1	146	97.3	Celeribacter ethanolicus
230	WP_226550839.1	128	94.5	Celeribacter ethanolicus
231	WP_226550802.1	392	94.9	Celeribacter sp. HF31
232	WP_226550798.1	385	97.1	Celeribacter sp. HF31
233	WP_226550797.1	139	88.7	Celeribacter sp. HF31
234	WP_226550793.1	285	90.4	Celeribacter neptunius
235	WP_226550784.1	169	87.6	Celeribacter sp. HF31
236	WP_226550780.1	301	92.4	Celeribacter sp. HF31
237	WP_226550777.1	497	96.6	Celeribacter ethanolicus
238	WP_226550769.1	131	97.7	Celeribacter ethanolicus
239	WP_226550747.1	819	98.3	Celeribacter sp. HF31
240	WP_226550732.1	165	94.5	Celeribacter sp. HF31
241	WP_226550727.1	302	93.4	Celeribacter sp. HF31
242	WP_226550701.1	321	88.9	Celeribacter sp. HF31
243	WP_226550699.1	356	79.3	Celeribacter neptunius
244	WP_226550650.1	683	96.5	Celeribacter sp. HF31
245	WP_226550633.1	316	99	Celeribacter neptunius
246	WP_226550615.1	291	92.4	Celeribacter neptunius
247	WP_226550607.1	468	98.7	Celeribacter neptunius
248	WP_226550605.1	416	93.8	Celeribacter neptunius
249	WP_226550594.1	238	96.2	Celeribacter ethanolicus
250	WP_226550587.1	294	89.5	Celeribacter ethanolicus
251	WP_226550532.1	259	98.8	Celeribacter sp. HF31
252	WP_226550504.1	457	94.7	Celeribacter sp. HF31
253	WP_226550485.1	136	93.3	Celeribacter neptunius
254	WP_226550483.1	316	98.4	Celeribacter sp. HF31
255	WP_226550463.1	185	98.4	Celeribacter sp. HF31
256	WP_226550458.1	404	97	Celeribacter sp. HF31
257	WP_226550450.1	238	85.3	Celeribacter ethanolicus
258	WP_226550438.1	114	88.5	Celeribacter persicus
259	WP_226550396.1	167	84.2	Celeribacter sp. HF31
260	WP_226550388.1	267	86.5	Celeribacter sp. HF31
261	WP_226550384.1	265	91.7	Celeribacter sp. HF31
262	WP_226550345.1	174	94.3	Celeribacter sp. HF31
263	WP_226550321.1	286	88.9	Celeribacter sp. HF31
264	WP_226550318.1	208	93.3	Celeribacter sp. HF31
265	WP_226550264.1	196	98	Celeribacter sp. HF31
266	WP_226550262.1	206	96.6	Celeribacter ethanolicus
267	WP_226550260.1	262	97.3	Celeribacter ethanolicus
268	WP_226550240.1	460	94.8	Celeribacter sp. HF31
269	WP_226550231.1	1035	96.1	Celeribacter sp. HF31
270	WP_226550198.1	188	75.4	Celeribacter baekdonensis
271	WP_226550193.1	258	88	Celeribacter baekdonensis
272	WP_226550174.1	359	75.3	Celeribacter indicus
273	WP_226550150.1	321	95.3	Celeribacter sp. HF31
274	WP_226550148.1	399	90.5	Celeribacter sp. HF31
275	WP_226550130.1	278	96	Celeribacter sp. HF31
276	WP_226550128.1	405	91.1	Celeribacter sp. HF31
277	WP_226550116.1	361	91.8	Celeribacter sp. HF31
278	WP_226550101.1	537	96.1	Celeribacter sp. HF31
279	WP_226550099.1	223	90.6	Celeribacter sp. HF31
280	WP_226550087.1	270	97.4	Celeribacter sp. HF31
281	WP_226550063.1	642	94.5	Celeribacter sp. HF31
282	WP_226550061.1	451	96.9	Celeribacter sp. HF31
283	WP_226549995.1	86	97.7	Celeribacter sp. HF31
284	WP_226549963.1	537	97.6	Celeribacter sp. HF31
285	WP_226549951.1	385	89.9	Celeribacter sp. HF31
286	WP_226549916.1	153	93	Celeribacter sp. HF31
287	WP_226549910.1	145	96.4	Celeribacter sp. HF31
288	WP_226549866.1	159	90.6	Celeribacter sp. HF31
289	WP_226549850.1	322	95	Celeribacter sp. HF31
290	WP_226549787.1	100	96	Celeribacter sp. HF31
291	WP_226549717.1	194	92.8	Celeribacter sp. HF31
292	WP_226549614.1	307	57.6	Celeribacter halophilus
293	WP_226549555.1	196	87.2	Celeribacter persicus
294	WP_226549541.1	224	87.1	Celeribacter sp. HF31
295	WP_226549493.1	141	90.8	Celeribacter persicus
296	WP_226549441.1	371	95.9	Celeribacter persicus
297	WP_226549411.1	313	96.2	Celeribacter sp. HF31
298	WP_226549299.1	136	80.7	Celeribacter sp. HF31
299	WP_226549286.1	232	92.2	Celeribacter ethanolicus
300	WP_226549266.1	101	98	Celeribacter sp. HF31
301	WP_226549263.1	153	94.8	Celeribacter sp. HF31
302	WP_226549253.1	438	97.5	Celeribacter sp. HF31
303	WP_226549208.1	500	85.1	Celeribacter sp. HF31
304	WP_226549176.1	431	99.5	Celeribacter sp. HF31
305	WP_226549144.1	244	94.3	Celeribacter sp. HF31
306	WP_226549096.1	191	95.3	Celeribacter sp. HF31
307	WP_226549082.1	116	98.3	Celeribacter sp. HF31
308	WP_226549080.1	120	96.7	Celeribacter sp. HF31
309	WP_226549054.1	98	90.8	Celeribacter sp. HF31
310	WP_226549051.1	239	97.9	Celeribacter sp. HF31
311	WP_226549041.1	440	94.8	Celeribacter sp. HF31
312	WP_226548861.1	272	95.4	Celeribacter sp. HF31
313	WP_226548842.1	277	94.6	Celeribacter sp. HF31
314	WP_219786461.1	260	84.9	Celeribacter halophilus
315	WP_219786430.1	292	99.3	Celeribacter ethanolicus
316	WP_219786371.1	415	97.8	Celeribacter sp. HF31
317	WP_219785784.1	122	99.2	Celeribacter neptunius
318	WP_219785773.1	101	95	Celeribacter neptunius
319	WP_219785763.1	156	99.4	Celeribacter neptunius
320	WP_219784763.1	168	97	Celeribacter persicus
321	WP_219784740.1	253	99.6	Celeribacter neptunius
322	WP_219784739.1	76	98.7	Celeribacter sp. HF31
323	WP_219783896.1	85	90.6	Celeribacter halophilus
324	WP_219783393.1	174	98.9	Celeribacter sp. HF31
325	WP_219783310.1	185	98.9	Celeribacter sp. HF31
326	WP_198403563.1	249	100	Celeribacter ethanolicus
327	WP_167602755.1	55	100	Celeribacter sp. HF31
328	WP_167602729.1	44	100	Celeribacter sp. HF31
329	WP_167602660.1	152	100	Celeribacter sp. HF31
330	WP_167602307.1	55	100	Celeribacter sp. HF31
331	WP_167602304.1	259	100	Celeribacter sp. HF31
332	WP_167602179.1	76	100	Celeribacter sp. HF31
333	WP_167602153.1	158	100	Celeribacter sp. HF31
334	WP_167601029.1	156	100	Celeribacter sp. HF31
335	WP_167600817.1	77	100	Celeribacter sp. HF31
336	WP_167600543.1	89	100	Celeribacter sp. HF31
337	WP_167599728.1	72	100	Celeribacter sp. HF31
338	WP_107815960.1	79	100	Celeribacter persicus
339	WP_096805617.1	63	100	Celeribacter ethanolicus
340	WP_096805271.1	313	100	Celeribacter ethanolicus
341	WP_096805030.1	65	100	Celeribacter ethanolicus
342	WP_096804865.1	144	100	Celeribacter ethanolicus
343	WP_066708885.1	226	100	Celeribacter ethanolicus
344	WP_066708846.1	283	100	Celeribacter ethanolicus
345	WP_066705990.1	59	100	Celeribacter ethanolicus
346	WP_043869034.1	276	100	Celeribacter indicus
347	WP_226554850.1	197	99.5	Celeribacter ethanolicus
348	WP_226554848.1	136	93.9	Celeribacter ethanolicus
349	WP_226554846.1	485	97.5	Celeribacter ethanolicus
350	WP_226554845.1	356	95.5	Celeribacter ethanolicus
351	WP_226554826.1	593	90.9	Celeribacter ethanolicus
352	WP_226554825.1	681	89.4	Celeribacter ethanolicus
353	WP_226554824.1	277	88.7	Celeribacter ethanolicus
354	WP_226554823.1	171	91.2	Celeribacter ethanolicus
355	WP_226554822.1	216	93	Celeribacter ethanolicus
356	WP_226554798.1	255	91.8	Celeribacter halophilus
357	WP_226554797.1	270	87.4	Celeribacter halophilus
358	WP_226554796.1	280	90.4	Celeribacter halophilus
359	WP_226554795.1	130	96.2	Celeribacter halophilus
360	WP_226554794.1	244	94.3	Celeribacter halophilus
361	WP_226554791.1	188	97.3	Celeribacter neptunius
362	WP_226554790.1	391	94.9	Celeribacter neptunius
363	WP_226554789.1	503	89.3	Celeribacter ethanolicus
364	WP_226554787.1	180	95.5	Celeribacter ethanolicus
365	WP_226554785.1	260	91.5	Celeribacter ethanolicus
366	WP_226554781.1	334	99.4	Celeribacter sp. HF31
367	WP_226554778.1	687	97.1	Celeribacter sp. HF31
368	WP_226554775.1	200	94.5	Celeribacter sp. HF31
369	WP_226554774.1	231	95.7	Celeribacter sp. HF31
370	WP_226554773.1	478	95.8	Celeribacter sp. HF31
371	WP_226554767.1	705	98.4	Celeribacter sp. HF31
372	WP_226554762.1	1415	99.2	Celeribacter sp. HF31
373	WP_226554761.1	1378	99.1	Celeribacter sp. HF31
374	WP_226554760.1	125	97.6	Celeribacter persicus
375	WP_226554759.1	170	97.6	Celeribacter neptunius
376	WP_226554758.1	165	59.4	Celeribacter ethanolicus
377	WP_226554757.1	232	97.4	Celeribacter persicus
378	WP_226554753.1	147	91.6	Celeribacter sp. HF31
379	WP_226554716.1	326	95.4	Celeribacter sp. HF31
380	WP_226554712.1	617	98.9	Celeribacter sp. HF31
381	WP_226554707.1	584	97.9	Celeribacter ethanolicus
382	WP_226554706.1	605	95.2	Celeribacter sp. HF31
383	WP_226554703.1	700	96.7	Celeribacter sp. HF31
384	WP_226554702.1	199	93.4	Celeribacter sp. HF31
385	WP_226554699.1	443	95.7	Celeribacter sp. HF31
386	WP_226554695.1	331	88.2	Celeribacter sp. HF31
387	WP_226554689.1	289	96.2	Celeribacter neptunius
388	WP_226554688.1	392	93.2	Celeribacter neptunius
389	WP_226554687.1	129	95.3	Celeribacter neptunius
390	WP_226554686.1	282	98.6	Celeribacter neptunius
391	WP_226554682.1	708	97.7	Celeribacter sp. HF31
392	WP_226554681.1	197	91.9	Celeribacter sp. HF31
393	WP_226554680.1	80	96.3	Celeribacter sp. HF31
394	WP_226554679.1	160	96.9	Celeribacter sp. HF31
395	WP_226554675.1	423	97.6	Celeribacter sp. HF31
396	WP_226554671.1	373	93	Celeribacter sp. HF31
397	WP_226554669.1	249	99.2	Celeribacter sp. HF31
398	WP_226554667.1	651	91.7	Celeribacter sp. HF31
399	WP_226554660.1	725	97.7	Celeribacter sp. HF31
400	WP_226554656.1	59	96.6	Celeribacter halophilus
401	WP_226554649.1	451	96	Celeribacter sp. HF31
402	WP_226554640.1	297	96.6	Celeribacter sp. HF31
403	WP_226554637.1	270	97	Celeribacter sp. HF31
404	WP_226554634.1	235	98.3	Celeribacter sp. HF31
405	WP_226554625.1	276	97.5	Celeribacter sp. HF31
406	WP_226554619.1	264	98.1	Celeribacter sp. HF31
407	WP_226554617.1	254	98.8	Celeribacter ethanolicus
408	WP_226554616.1	218	99.1	Celeribacter sp. HF31
409	WP_226554614.1	347	93.7	Celeribacter ethanolicus
410	WP_226554612.1	609	84.9	Celeribacter indicus
411	WP_226554608.1	213	93	Celeribacter sp. HF31
412	WP_226554606.1	235	97.4	Celeribacter sp. HF31
413	WP_226554603.1	122	95.1	Celeribacter sp. HF31
414	WP_226554600.1	142	94.4	Celeribacter persicus
415	WP_226554599.1	233	96.5	Celeribacter ethanolicus
416	WP_226554598.1	494	69	Celeribacter neptunius
417	WP_226554596.1	797	97.6	Celeribacter sp. HF31
418	WP_226554593.1	356	98.6	Celeribacter persicus
419	WP_226554591.1	78	94.7	Celeribacter sp. HF31
420	WP_226554584.1	286	96.5	Celeribacter sp. HF31
421	WP_226554573.1	55	83.6	Celeribacter sp. HF31
422	WP_226554572.1	463	98.1	Celeribacter sp. HF31
423	WP_226554568.1	240	98.3	Celeribacter sp. HF31
424	WP_226554565.1	253	96.8	Celeribacter sp. HF31
425	WP_226554560.1	88	87.5	Celeribacter ethanolicus
426	WP_226554548.1	326	93.3	Celeribacter sp. HF31
427	WP_226554546.1	415	97.1	Celeribacter sp. HF31
428	WP_226554544.1	161	91.3	Celeribacter sp. HF31
429	WP_226554542.1	460	94.8	Celeribacter sp. HF31
430	WP_226554540.1	276	93.5	Celeribacter sp. HF31
431	WP_226554539.1	570	93.1	Celeribacter sp. HF31
432	WP_226554534.1	238	97.5	Celeribacter sp. HF31
433	WP_226554532.1	209	94.7	Celeribacter sp. HF31
434	WP_226554529.1	569	97.5	Celeribacter sp. HF31
435	WP_226554525.1	494	84.8	Celeribacter sp. HF31
436	WP_226554522.1	318	99.7	Celeribacter sp. HF31
437	WP_226554520.1	171	95.9	Celeribacter sp. HF31
438	WP_226554519.1	421	97.6	Celeribacter sp. HF31
439	WP_226554514.1	321	96.3	Celeribacter sp. HF31
440	WP_226554508.1	188	97.3	Celeribacter sp. HF31
441	WP_226554507.1	261	92	Celeribacter sp. HF31
442	WP_226554504.1	378	87	Celeribacter sp. HF31
443	WP_226554502.1	255	94.5	Celeribacter sp. HF31
444	WP_226554493.1	324	97.8	Celeribacter sp. HF31
445	WP_226554492.1	421	97.4	Celeribacter sp. HF31
446	WP_226554485.1	355	90.1	Celeribacter sp. HF31
447	WP_226554479.1	75	100	Celeribacter sp. HF31
448	WP_226554478.1	283	86.6	Celeribacter neptunius
449	WP_226554465.1	61	68.4	Celeribacter sp. HF31
450	WP_226554452.1	222	94.1	Celeribacter sp. HF31
451	WP_226554451.1	235	95.7	Celeribacter sp. HF31
452	WP_226554445.1	215	97.7	Celeribacter sp. HF31
453	WP_226554443.1	515	95.7	Celeribacter sp. HF31
454	WP_226554430.1	221	48.6	Celeribacter baekdonensis
455	WP_226554429.1	329	90.3	Celeribacter ethanolicus
456	WP_226554428.1	263	93.2	Celeribacter ethanolicus
457	WP_226554427.1	345	99.4	Celeribacter ethanolicus
458	WP_226554422.1	156	52.6	Celeribacter baekdonensis
459	WP_226554416.1	209	35.8	Celeribacter ethanolicus
460	WP_226554414.1	695	93.6	Celeribacter ethanolicus
461	WP_226554408.1	205	98.5	Celeribacter halophilus
462	WP_226554407.1	173	99.4	Celeribacter halophilus
463	WP_226554406.1	149	95.3	Celeribacter sp. HF31
464	WP_226554405.1	151	93.4	Celeribacter halophilus
465	WP_226554403.1	350	92	Celeribacter baekdonensis
466	WP_226554402.1	505	87.5	Celeribacter baekdonensis
467	WP_226554401.1	403	86.8	Celeribacter baekdonensis
468	WP_226554397.1	504	84.9	Celeribacter halophilus
469	WP_226554393.1	930	84.7	Celeribacter ethanolicus
470	WP_226554379.1	483	95.2	Celeribacter neptunius
471	WP_226554377.1	286	90.9	Celeribacter neptunius
472	WP_226554376.1	502	98	Celeribacter neptunius
473	WP_226554375.1	153	94.8	Celeribacter neptunius
474	WP_226554374.1	322	92.2	Celeribacter neptunius
475	WP_226554373.1	455	97.8	Celeribacter neptunius
476	WP_226554371.1	234	94	Celeribacter neptunius
477	WP_226554370.1	150	88	Celeribacter halophilus
478	WP_226554369.1	125	70.4	Celeribacter persicus
479	WP_226554368.1	133	91	Celeribacter halophilus
480	WP_226554366.1	461	94	Celeribacter sp. HF31
481	WP_226554365.1	286	90.2	Celeribacter sp. HF31
482	WP_226554363.1	140	95.4	Celeribacter sp. HF31
483	WP_226554325.1	330	76.8	Celeribacter neptunius
484	WP_226554324.1	245	78.5	Celeribacter neptunius
485	WP_226554323.1	200	93.5	Celeribacter neptunius
486	WP_226554322.1	112	95.5	Celeribacter neptunius
487	WP_226554321.1	175	72.6	Celeribacter neptunius
488	WP_226554313.1	318	94	Celeribacter indicus
489	WP_226554308.1	341	79.6	Celeribacter indicus
490	WP_226554304.1	631	97.9	Celeribacter sp. HF31
491	WP_226554300.1	304	95.4	Celeribacter sp. HF31
492	WP_226554296.1	298	95	Celeribacter sp. HF31
493	WP_226554294.1	434	97.2	Celeribacter ethanolicus
494	WP_226554291.1	211	94.3	Celeribacter sp. HF31
495	WP_226554287.1	367	97.5	Celeribacter sp. HF31
496	WP_226554286.1	569	96.3	Celeribacter sp. HF31
497	WP_226554283.1	86	97.7	Celeribacter sp. HF31
498	WP_226554282.1	122	89.3	Celeribacter sp. HF31
499	WP_226554279.1	124	99.2	Celeribacter halophilus
500	WP_226554278.1	282	97.1	Celeribacter sp. HF31
501	WP_226554277.1	169	96.4	Celeribacter sp. HF31
502	WP_226554276.1	215	82.8	Celeribacter persicus
503	WP_226554272.1	504	99	Celeribacter sp. HF31
504	WP_226554271.1	279	96.4	Celeribacter sp. HF31
505	WP_226554265.1	185	97.3	Celeribacter sp. HF31
506	WP_226554260.1	328	98.5	Celeribacter sp. HF31
507	WP_226554255.1	525	98.5	Celeribacter sp. HF31
508	WP_226554253.1	352	94.9	Celeribacter sp. HF31
509	WP_226554249.1	140	94.3	Celeribacter halophilus
510	WP_226554248.1	91	91.2	Celeribacter sp. HF31
511	WP_226554243.1	72	86.1	Celeribacter sp. HF31
512	WP_226554242.1	71	88.7	Celeribacter ethanolicus
513	WP_226554241.1	53	96.2	Celeribacter sp. HF31
514	WP_226554240.1	422	99.5	Celeribacter sp. HF31
515	WP_226554231.1	192	96.4	Celeribacter sp. HF31
516	WP_226554229.1	68	92.6	Celeribacter sp. HF31
517	WP_226554228.1	724	96.5	Celeribacter sp. HF31
518	WP_226554225.1	423	99.1	Celeribacter sp. HF31
519	WP_226554224.1	304	97	Celeribacter sp. HF31
520	WP_226554223.1	232	97	Celeribacter sp. HF31
521	WP_226554222.1	177	92.5	Celeribacter sp. HF31
522	WP_226554219.1	415	74.1	Celeribacter ethanolicus
523	WP_226554218.1	514	81.5	Celeribacter ethanolicus
524	WP_226554217.1	183	94.5	Celeribacter ethanolicus
525	WP_226554209.1	780	88	Celeribacter ethanolicus
526	WP_226554208.1	251	82.5	Celeribacter ethanolicus
527	WP_226554203.1	134	85.7	Celeribacter ethanolicus
528	WP_226554202.1	442	68.7	Celeribacter ethanolicus
529	WP_226554200.1	266	91.4	Celeribacter ethanolicus
530	WP_226554199.1	243	88.9	Celeribacter ethanolicus
531	WP_226554198.1	1200	94.6	Celeribacter ethanolicus
532	WP_226554196.1	443	96.8	Celeribacter ethanolicus
533	WP_226554195.1	681	98.2	Celeribacter ethanolicus
534	WP_226554193.1	233	94	Celeribacter ethanolicus
535	WP_226554184.1	612	79.1	Celeribacter sp. HF31
536	WP_226554183.1	124	85.5	Celeribacter sp. HF31
537	WP_226554181.1	350	96.3	Celeribacter sp. HF31
538	WP_226554179.1	149	96.6	Celeribacter sp. HF31
539	WP_226554176.1	121	65.3	Celeribacter neptunius
540	WP_226554174.1	235	68.2	Celeribacter ethanolicus
541	WP_226554171.1	194	97.9	Celeribacter sp. HF31
542	WP_226554169.1	536	98.3	Celeribacter sp. HF31
543	WP_226554167.1	372	92.5	Celeribacter sp. HF31
544	WP_226554154.1	193	97.4	Celeribacter sp. HF31
545	WP_226554150.1	473	97.5	Celeribacter sp. HF31
546	WP_226554149.1	357	97.2	Celeribacter sp. HF31
547	WP_226554148.1	151	83.4	Celeribacter sp. HF31
548	WP_226554147.1	879	98.4	Celeribacter sp. HF31
549	WP_226554143.1	271	88.2	Celeribacter sp. HF31
550	WP_226554141.1	437	95.4	Celeribacter sp. HF31
551	WP_226554138.1	63	81	Celeribacter persicus
552	WP_226554135.1	469	91.3	Celeribacter persicus
553	WP_226554133.1	417	97.4	Celeribacter sp. HF31
554	WP_226554131.1	323	95.7	Celeribacter sp. HF31
555	WP_226554126.1	544	94.5	Celeribacter sp. HF31
556	WP_226554125.1	437	98.6	Celeribacter sp. HF31
557	WP_226554121.1	278	97.8	Celeribacter sp. HF31
558	WP_226554119.1	392	87.2	Celeribacter sp. HF31
559	WP_226554117.1	231	97.4	Celeribacter persicus
560	WP_226554116.1	129	99.2	Celeribacter sp. HF31
561	WP_226554115.1	180	88.9	Celeribacter sp. HF31
562	WP_226554113.1	145	98.6	Celeribacter neptunius
563	WP_226554112.1	147	84.3	Celeribacter neptunius
564	WP_226554110.1	342	99.1	Celeribacter ethanolicus
565	WP_226554109.1	226	98.2	Celeribacter sp. HF31
566	WP_226554107.1	290	99	Celeribacter sp. HF31
567	WP_226554106.1	233	96.6	Celeribacter sp. HF31
568	WP_226554100.1	308	97.1	Celeribacter sp. HF31
569	WP_226554099.1	149	97.3	Celeribacter sp. HF31
570	WP_226554097.1	203	95.1	Celeribacter ethanolicus
571	WP_226554096.1	338	99.7	Celeribacter sp. HF31
572	WP_226554092.1	474	98.3	Celeribacter sp. HF31
573	WP_226554090.1	512	99.8	Celeribacter sp. HF31
574	WP_226554089.1	186	98.4	Celeribacter sp. HF31
575	WP_226554088.1	425	85.2	Celeribacter sp. HF31
576	WP_226554084.1	326	95.1	Celeribacter sp. HF31
577	WP_226554082.1	395	95.7	Celeribacter sp. HF31
578	WP_226554081.1	186	94.1	Celeribacter sp. HF31
579	WP_226554078.1	364	98.9	Celeribacter sp. HF31
580	WP_226554075.1	206	99.5	Celeribacter sp. HF31
581	WP_226554072.1	347	94.8	Celeribacter sp. HF31
582	WP_226554070.1	361	97.2	Celeribacter sp. HF31
583	WP_226554069.1	270	95.9	Celeribacter sp. HF31
584	WP_226554066.1	342	90.9	Celeribacter sp. HF31
585	WP_226554063.1	255	95.3	Celeribacter sp. HF31
586	WP_226554062.1	339	96.8	Celeribacter sp. HF31
587	WP_226554061.1	314	93.9	Celeribacter neptunius
588	WP_226554060.1	264	96.2	Celeribacter ethanolicus
589	WP_226554059.1	489	94.1	Celeribacter sp. HF31
590	WP_226554055.1	139	100	Celeribacter sp. HF31
591	WP_226554054.1	150	90.7	Celeribacter sp. HF31
592	WP_226554045.1	504	99.4	Celeribacter sp. HF31
593	WP_226554044.1	361	98.9	Celeribacter sp. HF31
594	WP_226554042.1	308	94.2	Celeribacter halophilus
595	WP_226554039.1	152	79.1	Celeribacter sp. HF31
596	WP_226554026.1	155	94.8	Celeribacter sp. HF31
597	WP_226554025.1	399	98	Celeribacter sp. HF31
598	WP_226554021.1	228	95.2	Celeribacter sp. HF31
599	WP_226554020.1	503	97	Celeribacter sp. HF31
600	WP_226554015.1	940	97.4	Celeribacter sp. HF31
601	WP_226554014.1	513	95.9	Celeribacter sp. HF31
602	WP_226554011.1	194	95.9	Celeribacter sp. HF31
603	WP_226554007.1	143	78.7	Celeribacter sp. HF31
604	WP_226553995.1	156	77.1	Celeribacter ethanolicus
605	WP_226553994.1	329	92.4	Celeribacter sp. HF31
606	WP_226553993.1	66	98.5	Celeribacter sp. HF31
607	WP_226553991.1	115	87.8	Celeribacter sp. HF31
608	WP_226553987.1	124	91.9	Celeribacter sp. HF31
609	WP_226553976.1	219	90.2	Celeribacter ethanolicus
610	WP_226553968.1	464	98.3	Celeribacter sp. HF31
611	WP_226553963.1	642	89.9	Celeribacter sp. HF31
612	WP_226553960.1	279	91.8	Celeribacter persicus
613	WP_226553958.1	444	91.8	Celeribacter persicus
614	WP_226553954.1	341	99.1	Celeribacter persicus;1931204
615	WP_226553953.1	303	98.7	Celeribacter;Celeribacter indicus;Celeribacter persicus;1931204
616	WP_226553952.1	427	99.5	Celeribacter;Celeribacter indicus;Celeribacter persicus;1931204
617	WP_226553951.1	162	98.8	Celeribacter;Celeribacter indicus;Celeribacter persicus
618	WP_226553950.1	337	99.7	Celeribacter indicus
619	WP_226553949.1	469	99.6	Celeribacter persicus;1931204
620	WP_226553948.1	256	98.4	Celeribacter indicus
621	WP_226553941.1	164	84.7	Celeribacter indicus
622	WP_226553940.1	763	86.2	Celeribacter indicus
623	WP_226553939.1	287	78.6	Celeribacter indicus
624	WP_226553938.1	158	82.3	Celeribacter indicus
625	WP_226553937.1	243	78.5	Celeribacter indicus
626	WP_226553934.1	346	84.4	Celeribacter indicus
627	WP_226553932.1	392	78.8	Celeribacter indicus
628	WP_226553931.1	208	70	Celeribacter indicus
629	WP_226553929.1	376	75	Celeribacter indicus
630	WP_226553928.1	335	76.7	Celeribacter neptunius
631	WP_226553927.1	204	66.7	Celeribacter neptunius
632	WP_226553925.1	134	78.4	Celeribacter indicus
633	WP_226553924.1	384	88.8	Celeribacter indicus
634	WP_226553923.1	545	83.5	Celeribacter indicus
635	WP_226553919.1	365	72.1	Celeribacter halophilus
636	WP_226553918.1	434	90.1	Celeribacter halophilus
637	WP_226553917.1	232	70.4	Celeribacter halophilus
638	WP_226553916.1	122	89.3	Celeribacter neptunius
639	WP_226553915.1	351	94	Celeribacter neptunius
640	WP_226553914.1	1079	86.1	Celeribacter neptunius
641	WP_226553913.1	378	76.5	Celeribacter neptunius
642	WP_226553911.1	248	89.4	Celeribacter neptunius
643	WP_226553910.1	253	93.3	Celeribacter neptunius
644	WP_226553909.1	260	78.1	Celeribacter neptunius
645	WP_226553908.1	396	88.4	Celeribacter neptunius
646	WP_226553907.1	109	81.7	Celeribacter neptunius
647	WP_226553906.1	265	91.7	Celeribacter neptunius
648	WP_226553905.1	443	90	Celeribacter neptunius
649	WP_226553904.1	253	82.9	Celeribacter neptunius
650	WP_226553900.1	253	98	Celeribacter ethanolicus
651	WP_226553899.1	310	99	Celeribacter ethanolicus
652	WP_226553898.1	595	99	Celeribacter ethanolicus
653	WP_226553842.1	416	78.6	Celeribacter halophilus
654	WP_226553839.1	559	82.3	Celeribacter halophilus
655	WP_226553838.1	214	81	Celeribacter halophilus
656	WP_226553832.1	504	84.9	Celeribacter halophilus
657	WP_226553831.1	547	58.1	Celeribacter neptunius
658	WP_226553806.1	251	88.6	Celeribacter indicus
659	WP_226553805.1	285	80.8	Celeribacter indicus
660	WP_226553804.1	302	92.1	Celeribacter indicus
661	WP_226553803.1	346	92.2	Celeribacter indicus
662	WP_226553801.1	303	81.8	Celeribacter indicus
663	WP_226553800.1	254	76.6	Celeribacter indicus
664	WP_226553799.1	323	86.6	Celeribacter indicus
665	WP_226553798.1	510	93.3	Celeribacter halophilus
666	WP_226553796.1	287	95.5	Celeribacter persicus
667	WP_226553794.1	871	92.4	Celeribacter persicus
668	WP_226553785.1	436	79.3	Celeribacter indicus
669	WP_226553777.1	676	96	Celeribacter ethanolicus
670	WP_226553776.1	619	99.4	Celeribacter ethanolicus
671	WP_226553775.1	379	98.2	Celeribacter ethanolicus
672	WP_226553774.1	423	99.3	Celeribacter ethanolicus
673	WP_226553773.1	419	98.3	Celeribacter ethanolicus
674	WP_226553763.1	389	97.2	Celeribacter sp. HF31
675	WP_226553761.1	433	98.6	Celeribacter ethanolicus
676	WP_226553758.1	291	96.6	Celeribacter halophilus
677	WP_226553757.1	329	97.9	Celeribacter ethanolicus
678	WP_226553753.1	170	91.8	Celeribacter neptunius
679	WP_226553752.1	424	93.9	Celeribacter neptunius
680	WP_226553751.1	698	95.7	Celeribacter halophilus
681	WP_226553750.1	266	98.1	Celeribacter neptunius
682	WP_226553749.1	330	98.5	Celeribacter neptunius
683	WP_226553748.1	508	97	Celeribacter neptunius
684	WP_226553747.1	325	97.8	Celeribacter neptunius
685	WP_226553746.1	334	96.4	Celeribacter neptunius
686	WP_226553744.1	459	84.5	Celeribacter halophilus
687	WP_226553742.1	192	91.1	Celeribacter sp. HF31
688	WP_226553741.1	473	94.7	Celeribacter persicus
689	WP_226553737.1	387	99.5	Celeribacter ethanolicus
690	WP_226553736.1	370	98.8	Celeribacter ethanolicus
691	WP_226553734.1	157	97.5	Celeribacter ethanolicus
692	WP_226553731.1	648	96.3	Celeribacter ethanolicus
693	WP_226553727.1	193	97.4	Celeribacter ethanolicus
694	WP_226553711.1	415	99	Celeribacter ethanolicus
695	WP_226553710.1	169	99.4	Celeribacter ethanolicus
696	WP_226553709.1	326	98.5	Celeribacter ethanolicus
697	WP_226553708.1	597	95.8	Celeribacter ethanolicus
698	WP_226553707.1	599	98.7	Celeribacter ethanolicus
699	WP_226553706.1	350	99.1	Celeribacter ethanolicus
700	WP_226553705.1	253	99.6	Celeribacter ethanolicus
701	WP_226553704.1	536	97.6	Celeribacter ethanolicus
702	WP_226553703.1	362	98.9	Celeribacter ethanolicus
703	WP_226553699.1	494	99.4	Celeribacter ethanolicus
704	WP_226553698.1	385	97.1	Celeribacter ethanolicus
705	WP_226553697.1	326	98.5	Celeribacter ethanolicus
706	WP_226553695.1	502	98	Celeribacter ethanolicus
707	WP_226553694.1	65	93.9	Celeribacter persicus;1931204
708	WP_226553692.1	1196	99	Celeribacter ethanolicus
709	WP_226553691.1	2402	89.6	Celeribacter ethanolicus
710	WP_226553690.1	318	99.1	Celeribacter indicus
711	WP_226553689.1	423	99.1	Celeribacter indicus
712	WP_226553688.1	523	98.9	Celeribacter indicus
713	WP_226553687.1	347	98.8	Celeribacter indicus
714	WP_226553686.1	449	99.1	Celeribacter indicus
715	WP_226553685.1	305	99.7	Celeribacter indicus
716	WP_226553684.1	349	99.4	Celeribacter indicus
717	WP_226553683.1	162	99.4	Celeribacter indicus
718	WP_226553682.1	326	97.2	Celeribacter indicus
719	WP_226553681.1	498	96.6	Celeribacter indicus
720	WP_226553680.1	326	99.1	Celeribacter indicus
721	WP_226553662.1	165	97	Celeribacter ethanolicus
722	WP_226553661.1	156	98.7	Celeribacter ethanolicus
723	WP_226553657.1	154	96.8	Celeribacter sp. HF31
724	WP_226553655.1	180	91.7	Celeribacter sp. HF31
725	WP_226553653.1	475	97	Celeribacter sp. HF31
726	WP_226553652.1	225	98.6	Celeribacter sp. HF31
727	WP_226553651.1	244	99.2	Celeribacter sp. HF31
728	WP_226553649.1	197	47.9	Celeribacter sp. HF31
729	WP_226553645.1	98	92.9	Celeribacter sp. HF31
730	WP_226553641.1	362	98.3	Celeribacter ethanolicus
731	WP_226553640.1	219	96.2	Celeribacter ethanolicus
732	WP_226553636.1	385	98.2	Celeribacter sp. HF31
733	WP_226553633.1	338	96.2	Celeribacter sp. HF31
734	WP_226553630.1	477	84.3	Celeribacter sp. HF31
735	WP_226553629.1	546	96.9	Celeribacter sp. HF31
736	WP_226553628.1	182	69.8	Celeribacter neptunius
737	WP_226553625.1	326	70.9	Celeribacter indicus
738	WP_226553622.1	185	95.1	Celeribacter sp. HF31
739	WP_226553617.1	145	87.6	Celeribacter sp. HF31
740	WP_226553616.1	346	94.8	Celeribacter sp. HF31
741	WP_226553611.1	411	93.4	Celeribacter sp. HF31
742	WP_226553610.1	149	77.8	Celeribacter sp. HF31
743	WP_226553608.1	199	97.5	Celeribacter neptunius
744	WP_226553607.1	287	93.7	Celeribacter sp. HF31
745	WP_226553606.1	387	93.5	Celeribacter sp. HF31
746	WP_226553603.1	196	96.1	Celeribacter sp. HF31
747	WP_226553602.1	427	79	Celeribacter sp. HF31
748	WP_226553598.1	287	95.1	Celeribacter sp. HF31
749	WP_226553595.1	201	84.6	Celeribacter sp. HF31
750	WP_226553594.1	208	94.7	Celeribacter sp. HF31
751	WP_226553593.1	178	47.7	Celeribacter ethanolicus
752	WP_226553592.1	222	96.8	Celeribacter sp. HF31
753	WP_226553589.1	484	97.1	Celeribacter sp. HF31
754	WP_226553588.1	223	98.2	Celeribacter sp. HF31
755	WP_226553585.1	175	59.3	Celeribacter ethanolicus
756	WP_226553584.1	163	78.6	Celeribacter neptunius
757	WP_226553568.1	106	67	Celeribacter ethanolicus
758	WP_226553567.1	610	88	Celeribacter ethanolicus
759	WP_226553561.1	332	98.2	Celeribacter sp. HF31
760	WP_226553559.1	1158	98.2	Celeribacter sp. HF31
761	WP_226553558.1	409	93.9	Celeribacter sp. HF31
762	WP_226553557.1	212	97.6	Celeribacter sp. HF31
763	WP_226553556.1	76	97.4	Celeribacter sp. HF31
764	WP_226553554.1	605	94.2	Celeribacter sp. HF31
765	WP_226553546.1	244	93.4	Celeribacter sp. HF31
766	WP_226553544.1	309	95.8	Celeribacter sp. HF31
767	WP_226553543.1	424	97.2	Celeribacter sp. HF31
768	WP_226553538.1	460	96.7	Celeribacter sp. HF31
769	WP_226553537.1	433	96.8	Celeribacter sp. HF31
770	WP_226553534.1	241	97.1	Celeribacter sp. HF31
771	WP_226553533.1	265	99.2	Celeribacter halophilus
772	WP_226553531.1	488	95.1	Celeribacter sp. HF31
773	WP_226553528.1	90	86.7	Celeribacter sp. HF31
774	WP_226553518.1	124	80.6	Celeribacter persicus
775	WP_226553516.1	442	95.3	Celeribacter sp. HF31
776	WP_226553511.1	192	96.4	Celeribacter sp. HF31
777	WP_226553508.1	95	98.9	Celeribacter sp. HF31
778	WP_226553506.1	292	48	Celeribacter baekdonensis
779	WP_226553505.1	308	57.9	Celeribacter ethanolicus
780	WP_226553504.1	146	46.3	Celeribacter ethanolicus
781	WP_226553500.1	126	96	Celeribacter sp. HF31
782	WP_226553499.1	155	89.6	Celeribacter sp. HF31
783	WP_226553498.1	472	93.2	Celeribacter sp. HF31
784	WP_226553497.1	697	96.6	Celeribacter sp. HF31
785	WP_226553496.1	712	95.9	Celeribacter sp. HF31
786	WP_226553495.1	381	99.2	Celeribacter sp. HF31
787	WP_226553486.1	452	96	Celeribacter sp. HF31
788	WP_226553482.1	262	86.3	Celeribacter sp. HF31
789	WP_226553481.1	249	94.8	Celeribacter halophilus
790	WP_226553473.1	188	95.2	Celeribacter sp. HF31
791	WP_226553469.1	441	95.5	Celeribacter sp. HF31
792	WP_226553468.1	263	96.2	Celeribacter sp. HF31
793	WP_226553467.1	525	94.7	Celeribacter sp. HF31
794	WP_226553465.1	403	97.8	Celeribacter sp. HF31
795	WP_226553464.1	353	98.3	Celeribacter sp. HF31
796	WP_226553463.1	561	91.6	Celeribacter sp. HF31
797	WP_226553461.1	388	94.6	Celeribacter sp. HF31
798	WP_226553456.1	64	93.8	Celeribacter sp. HF31
799	WP_226553455.1	564	97.5	Celeribacter sp. HF31
800	WP_226553451.1	479	96.2	Celeribacter sp. HF31
801	WP_226553447.1	58	87.3	Celeribacter sp. HF31
802	WP_226553445.1	509	93.8	Celeribacter sp. HF31
803	WP_226553443.1	277	94	Celeribacter sp. HF31
804	WP_226553440.1	440	98.9	Celeribacter sp. HF31
805	WP_226553438.1	163	86.5	Celeribacter sp. HF31
806	WP_226553434.1	137	94.9	Celeribacter sp. HF31
807	WP_226553432.1	147	89.7	Celeribacter neptunius
808	WP_226553428.1	835	97.5	Celeribacter sp. HF31
809	WP_226553426.1	223	87.6	Celeribacter sp. HF31
810	WP_226553419.1	461	96.1	Celeribacter sp. HF31
811	WP_226553417.1	344	94.8	Celeribacter sp. HF31
812	WP_226553416.1	1049	89.8	Celeribacter sp. HF31
813	WP_226553414.1	149	53.4	Celeribacter sp. HF31
814	WP_226553411.1	586	98.5	Celeribacter neptunius
815	WP_226553410.1	253	96.8	Celeribacter neptunius
816	WP_226553409.1	447	96.6	Celeribacter neptunius
817	WP_226553408.1	237	98.3	Celeribacter neptunius
818	WP_226553404.1	801	96.5	Celeribacter halophilus
819	WP_226553401.1	278	96	Celeribacter sp. HF31
820	WP_226553399.1	474	97.7	Celeribacter sp. HF31
821	WP_226553398.1	224	93.3	Celeribacter sp. HF31
822	WP_226553394.1	212	62.6	Celeribacter neptunius
823	WP_226553392.1	252	95.6	Celeribacter sp. HF31
824	WP_226553386.1	54	94.4	Celeribacter sp. HF31
825	WP_226553384.1	226	96.5	Celeribacter sp. HF31
826	WP_226553378.1	159	91.8	Celeribacter sp. HF31
827	WP_226553376.1	213	98.1	Celeribacter sp. HF31
828	WP_226553375.1	165	93.3	Celeribacter sp. HF31
829	WP_226553373.1	926	95.5	Celeribacter sp. HF31
830	WP_226553372.1	416	94.2	Celeribacter sp. HF31
831	WP_226553369.1	287	98.3	Celeribacter sp. HF31
832	WP_226553367.1	784	98.2	Celeribacter sp. HF31
833	WP_226553366.1	309	96.8	Celeribacter sp. HF31
834	WP_226553364.1	214	98.6	Celeribacter sp. HF31
835	WP_226553363.1	364	95.1	Celeribacter persicus
836	WP_226553361.1	627	94.9	Celeribacter sp. HF31
837	WP_226553358.1	345	98	Celeribacter sp. HF31
838	WP_226553354.1	327	91.7	Celeribacter neptunius
839	WP_226553348.1	246	90.7	Celeribacter sp. HF31
840	WP_226553345.1	1226	98.1	Celeribacter sp. HF31
841	WP_226553343.1	205	94.1	Celeribacter sp. HF31
842	WP_226553342.1	267	97.8	Celeribacter ethanolicus
843	WP_226553338.1	191	91.1	Celeribacter sp. HF31
844	WP_226553335.1	617	93.7	Celeribacter sp. HF31
845	WP_226553334.1	508	98.8	Celeribacter sp. HF31
846	WP_226553332.1	556	98.6	Celeribacter sp. HF31
847	WP_226553331.1	258	95	Celeribacter sp. HF31
848	WP_226553328.1	244	86.3	Celeribacter sp. HF31
849	WP_226553327.1	560	98	Celeribacter sp. HF31
850	WP_226553324.1	68	97	Celeribacter sp. HF31
851	WP_226553323.1	62	93.5	Celeribacter sp. HF31
852	WP_226553310.1	334	94	Celeribacter persicus
853	WP_226553305.1	212	94.8	Celeribacter sp. HF31
854	WP_226553303.1	229	97.3	Celeribacter sp. HF31
855	WP_226553302.1	346	93.1	Celeribacter sp. HF31
856	WP_226553297.1	307	98.7	Celeribacter ethanolicus
857	WP_226553290.1	434	96.1	Celeribacter sp. HF31
858	WP_226553286.1	304	90.3	Celeribacter sp. HF31
859	WP_226553283.1	195	98.5	Celeribacter sp. HF31
860	WP_226553282.1	338	96.4	Celeribacter sp. HF31
861	WP_226553278.1	409	97.6	Celeribacter sp. HF31
862	WP_226553274.1	266	95.5	Celeribacter sp. HF31
863	WP_226553273.1	158	96.2	Celeribacter sp. HF31
864	WP_226553272.1	390	96.2	Celeribacter sp. HF31
865	WP_226553267.1	147	90.5	Celeribacter sp. HF31
866	WP_226553266.1	146	92.5	Celeribacter sp. HF31
867	WP_226553257.1	342	97.4	Celeribacter sp. HF31
868	WP_226553256.1	270	98.1	Celeribacter sp. HF31
869	WP_226553255.1	322	95.8	Celeribacter sp. HF31
870	WP_226553248.1	673	98.2	Celeribacter sp. HF31
871	WP_226553245.1	47	87.2	Celeribacter ethanolicus
872	WP_226553243.1	216	94.9	Celeribacter sp. HF31
873	WP_226553241.1	52	82.7	Celeribacter persicus
874	WP_226553234.1	145	91.3	Celeribacter sp. HF31
875	WP_226553232.1	432	96.8	Celeribacter sp. HF31
876	WP_226553231.1	565	99.3	Celeribacter sp. HF31
877	WP_226553229.1	109	97.2	Celeribacter persicus
878	WP_226553227.1	198	92.6	Celeribacter sp. HF31
879	WP_226553225.1	137	93.4	Celeribacter sp. HF31
880	WP_226553218.1	256	79.8	Celeribacter baekdonensis;Celeribacter baekdonensis B30
881	WP_226553216.1	142	74.6	Celeribacter baekdonensis
882	WP_226553215.1	85	72.6	Celeribacter baekdonensis
883	WP_226553214.1	150	94	Celeribacter baekdonensis;Celeribacter baekdonensis B30
884	WP_226553212.1	270	91.9	Celeribacter baekdonensis B30
885	WP_226553211.1	629	81.9	Celeribacter baekdonensis
886	WP_226553208.1	398	78.9	Celeribacter baekdonensis
887	WP_226553207.1	220	71.4	Celeribacter baekdonensis
888	WP_226553201.1	251	95.6	Celeribacter sp. HF31
889	WP_226553200.1	337	90.8	Celeribacter sp. HF31
890	WP_226553199.1	256	93	Celeribacter sp. HF31
891	WP_226553195.1	204	97.5	Celeribacter sp. HF31
892	WP_226553180.1	249	99.2	Celeribacter sp. HF31
893	WP_226553177.1	501	97.6	Celeribacter sp. HF31
894	WP_226553175.1	222	96.8	Celeribacter sp. HF31
895	WP_226553173.1	260	97.3	Celeribacter sp. HF31
896	WP_226553172.1	213	97.2	Celeribacter sp. HF31
897	WP_226553171.1	396	96.2	Celeribacter sp. HF31
898	WP_226553170.1	280	96.1	Celeribacter sp. HF31
899	WP_226553168.1	151	94.2	Celeribacter sp. HF31
900	WP_226553167.1	108	92.6	Celeribacter sp. HF31
901	WP_226553166.1	244	95.7	Celeribacter sp. HF31
902	WP_226553162.1	535	98.5	Celeribacter sp. HF31
903	WP_226553160.1	139	96.4	Celeribacter sp. HF31
904	WP_226553157.1	259	98.8	Celeribacter sp. HF31
905	WP_226553156.1	478	98.5	Celeribacter sp. HF31
906	WP_226553147.1	672	98.2	Celeribacter sp. HF31
907	WP_226553145.1	140	92.1	Celeribacter sp. HF31
908	WP_226553134.1	221	97.3	Celeribacter sp. HF31
909	WP_226553132.1	607	98.4	Celeribacter sp. HF31
910	WP_226553128.1	626	95.4	Celeribacter sp. HF31
911	WP_226553125.1	304	96.4	Celeribacter sp. HF31
912	WP_226553122.1	397	88.4	Celeribacter halophilus
913	WP_226553120.1	523	98.7	Celeribacter sp. HF31
914	WP_226553119.1	151	86.8	Celeribacter sp. HF31
915	WP_226553114.1	717	91.9	Celeribacter ethanolicus
916	WP_226553110.1	262	66.2	Celeribacter neptunius
917	WP_226553104.1	306	94.1	Celeribacter sp. HF31
918	WP_226553099.1	343	92.1	Celeribacter sp. HF31
919	WP_226553098.1	301	95	Celeribacter sp. HF31
920	WP_226553097.1	226	96.9	Celeribacter sp. HF31
921	WP_226553096.1	851	96.4	Celeribacter sp. HF31
922	WP_226553090.1	482	97.5	Celeribacter sp. HF31
923	WP_226553089.1	367	98.6	Celeribacter sp. HF31
924	WP_226553088.1	399	97.5	Celeribacter sp. HF31
925	WP_226553086.1	239	96.7	Celeribacter sp. HF31
926	WP_226553080.1	362	92.3	Celeribacter sp. HF31
927	WP_226553078.1	421	96.9	Celeribacter sp. HF31
928	WP_226553077.1	241	89.2	Celeribacter sp. HF31
929	WP_226553073.1	291	94.8	Celeribacter neptunius
930	WP_226553072.1	388	88.1	Celeribacter neptunius
931	WP_226553069.1	122	87.7	Celeribacter sp. HF31
932	WP_226553068.1	311	95.6	Celeribacter sp. HF31
933	WP_226553067.1	229	89.5	Celeribacter sp. HF31
934	WP_226553066.1	710	77.9	Celeribacter sp. HF31
935	WP_226553063.1	365	92.1	Celeribacter sp. HF31
936	WP_226553056.1	197	96.4	Celeribacter sp. HF31
937	WP_226553052.1	239	90	Celeribacter halophilus
938	WP_226553050.1	448	98.9	Celeribacter sp. HF31
939	WP_226553048.1	400	99	Celeribacter sp. HF31
940	WP_226553043.1	424	95.5	Celeribacter sp. HF31
941	WP_226553041.1	247	93.1	Celeribacter sp. HF31
942	WP_226553040.1	223	79.3	Celeribacter neptunius
943	WP_226553039.1	648	98.8	Celeribacter sp. HF31
944	WP_226553036.1	244	93	Celeribacter sp. HF31
945	WP_226553033.1	103	90.3	Celeribacter sp. HF31
946	WP_226553030.1	101	92.1	Celeribacter sp. HF31
947	WP_226553022.1	134	94.8	Celeribacter sp. HF31
948	WP_226553017.1	572	98.3	Celeribacter sp. HF31
949	WP_226553016.1	274	89.3	Celeribacter ethanolicus
950	WP_226553004.1	1045	97.4	Celeribacter sp. HF31
951	WP_226553003.1	260	91.2	Celeribacter sp. HF31
952	WP_226553002.1	367	93.2	Celeribacter sp. HF31
953	WP_226552999.1	228	97.4	Celeribacter sp. HF31
954	WP_226552995.1	163	86.5	Celeribacter persicus
955	WP_226552993.1	392	61.1	Celeribacter sp. HF31
956	WP_226552929.1	60	80	Celeribacter ethanolicus
957	WP_226552928.1	345	95.5	Celeribacter ethanolicus
958	WP_226552921.1	400	92.5	Celeribacter persicus
959	WP_226552920.1	267	92.9	Celeribacter persicus
960	WP_226552919.1	265	95.8	Celeribacter persicus
961	WP_226552918.1	247	96.4	Celeribacter persicus
962	WP_226552917.1	333	93.7	Celeribacter persicus
963	WP_226552916.1	213	93	Celeribacter persicus
964	WP_226552915.1	202	91.1	Celeribacter persicus
965	WP_226552914.1	206	94.2	Celeribacter sp. HF31
966	WP_226552913.1	343	98	Celeribacter sp. HF31
967	WP_226552911.1	221	90.9	Celeribacter persicus
968	WP_226552910.1	328	78.1	Celeribacter baekdonensis
969	WP_226552907.1	272	82.4	Celeribacter neptunius
970	WP_226552906.1	721	99.4	Celeribacter sp. HF31
971	WP_226552901.1	465	98.5	Celeribacter sp. HF31
972	WP_226552899.1	309	99	Celeribacter ethanolicus
973	WP_226552895.1	733	98.4	Celeribacter sp. HF31
974	WP_226552894.1	258	97.7	Celeribacter ethanolicus
975	WP_226552891.1	240	97.5	Celeribacter ethanolicus
976	WP_226552889.1	408	99	Celeribacter ethanolicus
977	WP_226552887.1	247	96	Celeribacter ethanolicus
978	WP_226552880.1	996	99	Celeribacter sp. HF31
979	WP_226552879.1	189	99.5	Celeribacter ethanolicus
980	WP_226552877.1	468	98.1	Celeribacter sp. HF31
981	WP_226552873.1	366	98.1	Celeribacter sp. HF31
982	WP_226552871.1	310	96.5	Celeribacter ethanolicus
983	WP_226552846.1	406	99.5	Celeribacter ethanolicus
984	WP_226552844.1	243	98.8	Celeribacter ethanolicus
985	WP_226552843.1	280	99.6	Celeribacter ethanolicus
986	WP_226552841.1	340	96.2	Celeribacter ethanolicus
987	WP_226552839.1	341	88	Celeribacter halophilus
988	WP_226552838.1	380	94.2	Celeribacter neptunius
989	WP_226552837.1	96	88	Celeribacter halophilus
990	WP_226552836.1	496	87.7	Celeribacter halophilus
991	WP_226552835.1	289	90.8	Celeribacter halophilus
992	WP_226552834.1	113	91.1	Celeribacter halophilus
993	WP_226552833.1	289	62.8	Celeribacter halophilus
994	WP_226552832.1	287	81.2	Celeribacter halophilus
995	WP_226552831.1	279	76	Celeribacter halophilus
996	WP_226552830.1	128	79.7	Celeribacter halophilus
997	WP_226552829.1	106	82.1	Celeribacter halophilus
998	WP_226552827.1	65	63.6	Celeribacter halophilus
999	WP_226552823.1	477	81.8	Celeribacter halophilus
1000	WP_226552822.1	331	89.7	Celeribacter halophilus
1001	WP_226552805.1	284	91.5	Celeribacter persicus
1002	WP_226552803.1	519	73	Celeribacter persicus
1003	WP_226552801.1	322	91.9	Celeribacter persicus
1004	WP_226552799.1	294	87.4	Celeribacter persicus
1005	WP_226552763.1	456	93.9	Celeribacter sp. HF31
1006	WP_226552751.1	263	97.7	Celeribacter sp. HF31
1007	WP_226552745.1	364	96.4	Celeribacter persicus
1008	WP_226552743.1	414	98.6	Celeribacter sp. HF31
1009	WP_226552739.1	387	96.1	Celeribacter ethanolicus
1010	WP_226552730.1	345	86.1	Celeribacter sp. HF31
1011	WP_226552728.1	124	95.1	Celeribacter sp. HF31
1012	WP_226552727.1	416	99.3	Celeribacter sp. HF31
1013	WP_226552725.1	213	93	Celeribacter halophilus
1014	WP_226552717.1	190	90	Celeribacter sp. HF31
1015	WP_226552715.1	315	91.7	Celeribacter sp. HF31
1016	WP_226552704.1	393	97.7	Celeribacter sp. HF31
1017	WP_226552684.1	445	97.6	Celeribacter sp. HF31
1018	WP_226552681.1	287	98.3	Celeribacter sp. HF31
1019	WP_226552671.1	409	96.8	Celeribacter ethanolicus
1020	WP_226552669.1	262	98.5	Celeribacter ethanolicus
1021	WP_226552667.1	195	79.9	Celeribacter neptunius
1022	WP_226552662.1	259	96.1	Celeribacter sp. HF31
1023	WP_226552658.1	242	86.4	Celeribacter sp. HF31
1024	WP_226552656.1	403	94.5	Celeribacter sp. HF31
1025	WP_226552650.1	503	99	Celeribacter sp. HF31
1026	WP_226552646.1	303	90.4	Celeribacter sp. HF31
1027	WP_226552644.1	270	87.8	Celeribacter sp. HF31
1028	WP_226552574.1	288	94.8	Celeribacter neptunius
1029	WP_226552572.1	159	98.1	Celeribacter neptunius
1030	WP_226552570.1	747	98.5	Celeribacter neptunius
1031	WP_226552562.1	395	98.5	Celeribacter neptunius
1032	WP_226552528.1	375	84	Celeribacter indicus
1033	WP_226552526.1	195	91.8	Celeribacter sp. HF31
1034	WP_226552520.1	297	77.1	Celeribacter sp. HF31
1035	WP_226552518.1	148	83.1	Celeribacter sp. HF31
1036	WP_226552516.1	762	94.1	Celeribacter sp. HF31
1037	WP_226552512.1	547	97.6	Celeribacter sp. HF31
1038	WP_226552508.1	202	80.6	Celeribacter neptunius
1039	WP_226552506.1	508	93.1	Celeribacter sp. HF31
1040	WP_226552502.1	257	67.2	Celeribacter sp. HF31
1041	WP_226552500.1	551	99.1	Celeribacter ethanolicus
1042	WP_226552496.1	316	84.4	Celeribacter persicus
1043	WP_226552490.1	1097	91.9	Celeribacter sp. HF31
1044	WP_226552488.1	235	99.1	Celeribacter sp. HF31
1045	WP_226552484.1	403	97.3	Celeribacter sp. HF31
1046	WP_226552407.1	948	97.7	Celeribacter sp. HF31
1047	WP_226552405.1	379	91	Celeribacter sp. HF31
1048	WP_226552403.1	440	98.9	Celeribacter sp. HF31
1049	WP_226552397.1	317	95.9	Celeribacter sp. HF31
1050	WP_226552393.1	552	97.1	Celeribacter ethanolicus
1051	WP_226552391.1	508	91.9	Celeribacter sp. HF31
1052	WP_226552373.1	262	95.8	Celeribacter sp. HF31
1053	WP_226552369.1	341	96.2	Celeribacter sp. HF31
1054	WP_226552353.1	817	96.7	Celeribacter sp. HF31
1055	WP_226552345.1	227	98.7	Celeribacter sp. HF31
1056	WP_226552344.1	317	95	Celeribacter sp. HF31
1057	WP_226552337.1	193	93.8	Celeribacter sp. HF31
1058	WP_226552320.1	287	94.8	Celeribacter sp. HF31
1059	WP_226552318.1	299	92.6	Celeribacter persicus
1060	WP_226552316.1	279	96.1	Celeribacter sp. HF31
1061	WP_226552306.1	303	86.5	Celeribacter sp. HF31
1062	WP_226552303.1	232	99.6	Celeribacter sp. HF31
1063	WP_226552301.1	280	94.9	Celeribacter sp. HF31
1064	WP_226552298.1	337	97.3	Celeribacter sp. HF31
1065	WP_226552293.1	175	94.9	Celeribacter ethanolicus
1066	WP_226552288.1	128	94.5	Celeribacter sp. HF31
1067	WP_226552287.1	187	92.8	Celeribacter sp. HF31
1068	WP_226552285.1	418	95	Celeribacter sp. HF31
1069	WP_226552275.1	65	93.8	Celeribacter persicus
1070	WP_226552268.1	154	98	Celeribacter sp. HF31
1071	WP_226552266.1	349	95.1	Celeribacter sp. HF31
1072	WP_226552264.1	614	99.7	Celeribacter sp. HF31
1073	WP_226552259.1	164	96.9	Celeribacter sp. HF31
1074	WP_226552245.1	122	96.7	Celeribacter sp. HF31
1075	WP_226552238.1	871	96.8	Celeribacter sp. HF31
1076	WP_226552227.1	283	98.2	Celeribacter sp. HF31
1077	WP_226552225.1	400	94.8	Celeribacter sp. HF31
1078	WP_226552219.1	177	93.8	Celeribacter halophilus
1079	WP_226552211.1	173	97.7	Celeribacter sp. HF31
1080	WP_226552209.1	202	94.3	Celeribacter sp. HF31
1081	WP_226552201.1	512	97.4	Celeribacter sp. HF31
1082	WP_226552199.1	873	98.3	Celeribacter sp. HF31
1083	WP_226552188.1	297	96.3	Celeribacter sp. HF31
1084	WP_226552173.1	357	98	Celeribacter sp. HF31
1085	WP_226552170.1	384	95.8	Celeribacter ethanolicus
1086	WP_226552134.1	478	90.7	Celeribacter sp. HF31
1087	WP_226552120.1	255	88.6	Celeribacter sp. HF31
1088	WP_226552116.1	710	99.3	Celeribacter sp. HF31
1089	WP_226552109.1	215	99.1	Celeribacter sp. HF31
1090	WP_226552099.1	204	98	Celeribacter sp. HF31
1091	WP_226552097.1	1010	94.7	Celeribacter sp. HF31
1092	WP_226552095.1	393	94.4	Celeribacter sp. HF31
1093	WP_226552093.1	442	95	Celeribacter sp. HF31
1094	WP_226552081.1	300	95.3	Celeribacter sp. HF31
1095	WP_226552078.1	362	97.2	Celeribacter sp. HF31
1096	WP_226552068.1	247	74.5	Celeribacter persicus
1097	WP_226552050.1	341	99.4	Celeribacter sp. HF31
1098	WP_226552048.1	332	97.3	Celeribacter sp. HF31
1099	WP_226552046.1	392	90.3	Celeribacter sp. HF31
1100	WP_226552044.1	204	94.1	Celeribacter sp. HF31
1101	WP_226552042.1	251	94.4	Celeribacter sp. HF31
1102	WP_226552041.1	516	85.5	Celeribacter sp. HF31
1103	WP_226552040.1	448	97.8	Celeribacter sp. HF31
1104	WP_226552038.1	267	90.3	Celeribacter sp. HF31
1105	WP_226552032.1	432	93.5	Celeribacter sp. HF31
1106	WP_226552031.1	330	95.4	Celeribacter sp. HF31
1107	WP_226552022.1	379	98.4	Celeribacter sp. HF31
1108	WP_226552018.1	212	97.2	Celeribacter sp. HF31
1109	WP_226552011.1	762	84.2	Celeribacter neptunius
1110	WP_226552009.1	352	98.9	Celeribacter sp. HF31
1111	WP_226552007.1	303	82.2	Celeribacter sp. HF31
1112	WP_226552005.1	324	96.9	Celeribacter sp. HF31
1113	WP_226552003.1	514	96.5	Celeribacter sp. HF31
1114	WP_226552001.1	231	94.4	Celeribacter sp. HF31
1115	WP_226552000.1	272	97.4	Celeribacter halophilus
1116	WP_226551993.1	419	98.1	Celeribacter ethanolicus
1117	WP_226551992.1	278	97.8	Celeribacter ethanolicus
1118	WP_226551972.1	267	97	Celeribacter ethanolicus
1119	WP_226551970.1	98	94.9	Celeribacter ethanolicus
1120	WP_226551968.1	283	91.9	Celeribacter ethanolicus
1121	WP_226551944.1	331	97.6	Celeribacter ethanolicus
1122	WP_226551942.1	308	90.8	Celeribacter ethanolicus
1123	WP_226551936.1	647	96.8	Celeribacter ethanolicus
1124	WP_226551934.1	166	99.2	Celeribacter ethanolicus
1125	WP_226551914.1	217	96.8	Celeribacter persicus
1126	WP_226551912.1	270	98.1	Celeribacter sp. HF31
1127	WP_226551889.1	153	94.8	Celeribacter sp. HF31
1128	WP_226551883.1	346	96	Celeribacter sp. HF31
1129	WP_226551879.1	322	96	Celeribacter sp. HF31
1130	WP_226551877.1	255	92.5	Celeribacter sp. HF31
1131	WP_226551868.1	288	94.8	Celeribacter sp. HF31
1132	WP_226551844.1	221	99.5	Celeribacter sp. HF31
1133	WP_226551840.1	1511	98.4	Celeribacter sp. HF31
1134	WP_226551836.1	267	97	Celeribacter sp. HF31
1135	WP_226551834.1	328	97.9	Celeribacter sp. HF31
1136	WP_226551830.1	331	95.2	Celeribacter sp. HF31
1137	WP_226551828.1	316	96.8	Celeribacter sp. HF31
1138	WP_226551826.1	300	89	Celeribacter sp. HF31
1139	WP_226551822.1	199	96.5	Celeribacter sp. HF31
1140	WP_226551814.1	474	96.6	Celeribacter sp. HF31
1141	WP_226551812.1	565	98.2	Celeribacter sp. HF31
1142	WP_226551808.1	328	98.2	Celeribacter sp. HF31
1143	WP_226551784.1	523	96.3	Celeribacter sp. HF31
1144	WP_226551780.1	279	96.8	Celeribacter sp. HF31
1145	WP_226551779.1	415	98.1	Celeribacter sp. HF31
1146	WP_226551752.1	279	93.9	Celeribacter sp. HF31
1147	WP_226551748.1	237	96.2	Celeribacter sp. HF31
1148	WP_226551746.1	274	94.5	Celeribacter sp. HF31
1149	WP_226551715.1	143	96.5	Celeribacter sp. HF31
1150	WP_226551711.1	106	94.3	Celeribacter sp. HF31
1151	WP_226551709.1	416	97.6	Celeribacter sp. HF31
1152	WP_226551703.1	291	95.5	Celeribacter sp. HF31
1153	WP_226551701.1	754	98.8	Celeribacter sp. HF31
1154	WP_226551693.1	237	99.6	Celeribacter sp. HF31
1155	WP_226551665.1	423	99.1	Celeribacter sp. HF31
1156	WP_226551660.1	201	97.5	Celeribacter sp. HF31
1157	WP_226551648.1	221	97.3	Celeribacter sp. HF31
1158	WP_226551646.1	346	97.1	Celeribacter sp. HF31
1159	WP_226551639.1	1139	95	Celeribacter sp. HF31
1160	WP_226551637.1	993	90.6	Celeribacter sp. HF31
1161	WP_226551633.1	351	89.5	Celeribacter sp. HF31
1162	WP_226551631.1	529	95.3	Celeribacter sp. HF31
1163	WP_226551602.1	391	81.4	Celeribacter sp. HF31
1164	WP_226551600.1	496	96.8	Celeribacter sp. HF31
1165	WP_226551594.1	485	96.3	Celeribacter sp. HF31
1166	WP_226551592.1	335	95.8	Celeribacter sp. HF31
1167	WP_226551579.1	212	95.8	Celeribacter sp. HF31
1168	WP_226551546.1	794	74	Celeribacter sp. HF31
1169	WP_226551536.1	258	98.4	Celeribacter sp. HF31
1170	WP_226551530.1	172	87.8	Celeribacter sp. HF31
1171	WP_226551522.1	238	99.6	Celeribacter sp. HF31
1172	WP_226551500.1	440	97.7	Celeribacter sp. HF31
1173	WP_226551497.1	135	98.5	Celeribacter sp. HF31
1174	WP_226551493.1	504	97.6	Celeribacter sp. HF31
1175	WP_226551472.1	224	90.9	Celeribacter sp. HF31
1176	WP_226551454.1	249	98.4	Celeribacter ethanolicus
1177	WP_226551439.1	369	96.7	Celeribacter sp. HF31
1178	WP_226551417.1	341	92.5	Celeribacter sp. HF31
1179	WP_226551405.1	139	87.8	Celeribacter sp. HF31
1180	WP_226551390.1	413	88.1	Celeribacter halophilus
1181	WP_226551388.1	338	93.2	Celeribacter halophilus
1182	WP_226551386.1	327	92.7	Celeribacter halophilus
1183	WP_226551384.1	336	94.6	Celeribacter halophilus
1184	WP_226551382.1	491	90.6	Celeribacter halophilus
1185	WP_226551380.1	309	89.6	Celeribacter halophilus
1186	WP_226551372.1	509	90	Celeribacter halophilus
1187	WP_226551370.1	99	96	Celeribacter halophilus
1188	WP_226551365.1	353	99.4	Celeribacter ethanolicus
1189	WP_226551363.1	456	84.5	Celeribacter halophilus
1190	WP_226551361.1	659	77.3	Celeribacter halophilus
1191	WP_226551359.1	567	93.1	Celeribacter halophilus
1192	WP_226551357.1	765	90.2	Celeribacter halophilus
1193	WP_226551348.1	101	73.4	Celeribacter halophilus
1194	WP_226551346.1	278	73.1	Celeribacter halophilus
1195	WP_226551318.1	224	95.5	Celeribacter ethanolicus
1196	WP_226551316.1	100	96.9	Celeribacter ethanolicus
1197	WP_226551307.1	217	97.2	Celeribacter sp. HF31
1198	WP_226551299.1	165	87.9	Celeribacter ethanolicus
1199	WP_226551281.1	438	94.5	Celeribacter sp. HF31
1200	WP_226551236.1	751	97.7	Celeribacter sp. HF31
1201	WP_226551234.1	196	86.2	Celeribacter sp. HF31
1202	WP_226551220.1	89	93.3	Celeribacter sp. HF31
1203	WP_226551216.1	275	95.6	Celeribacter persicus
1204	WP_226551208.1	62	82.3	Celeribacter sp. HF31
1205	WP_226551207.1	147	96.6	Celeribacter sp. HF31
1206	WP_226551206.1	395	97.2	Celeribacter persicus
1207	WP_226551204.1	292	97.9	Celeribacter sp. HF31
1208	WP_226551192.1	391	88.7	Celeribacter neptunius
1209	WP_226551190.1	679	98.7	Celeribacter sp. HF31
1210	WP_226551184.1	213	96.7	Celeribacter sp. HF31
1211	WP_226551180.1	430	97	Celeribacter sp. HF31
1212	WP_226551179.1	419	96.9	Celeribacter sp. HF31
1213	WP_226551178.1	199	95.5	Celeribacter sp. HF31
1214	WP_226551176.1	148	89.9	Celeribacter sp. HF31
1215	WP_226551174.1	807	96	Celeribacter sp. HF31
1216	WP_226551170.1	134	91.8	Celeribacter neptunius
1217	WP_226551164.1	226	93.8	Celeribacter sp. HF31
1218	WP_226551155.1	379	89.7	Celeribacter sp. HF31
1219	WP_226551151.1	550	90.9	Celeribacter sp. HF31
1220	WP_226551150.1	74	97.3	Celeribacter sp. HF31
1221	WP_226551146.1	275	93.1	Celeribacter sp. HF31
1222	WP_226551142.1	100	85	Celeribacter sp. HF31
1223	WP_226551139.1	325	99.7	Celeribacter sp. HF31
1224	WP_226551137.1	206	95.6	Celeribacter sp. HF31
1225	WP_226551133.1	424	95.8	Celeribacter sp. HF31
1226	WP_226551128.1	257	98.4	Celeribacter sp. HF31
1227	WP_226551127.1	128	93.8	Celeribacter sp. HF31
1228	WP_226551118.1	361	97.8	Celeribacter sp. HF31
1229	WP_226551116.1	186	97.8	Celeribacter sp. HF31
1230	WP_226551115.1	401	97.8	Celeribacter ethanolicus
1231	WP_226551114.1	162	95.7	Celeribacter sp. HF31
1232	WP_226551110.1	252	96.4	Celeribacter sp. HF31
1233	WP_226551107.1	437	96.1	Celeribacter sp. HF31
1234	WP_226551091.1	645	96	Celeribacter sp. HF31
1235	WP_226551087.1	345	95.7	Celeribacter sp. HF31
1236	WP_226551082.1	400	97	Celeribacter sp. HF31
1237	WP_226551077.1	1151	97.4	Celeribacter sp. HF31
1238	WP_226551072.1	307	95.8	Celeribacter sp. HF31
1239	WP_226551071.1	314	85	Celeribacter sp. HF31
1240	WP_226551067.1	392	95.2	Celeribacter sp. HF31
1241	WP_226551064.1	171	95.3	Celeribacter sp. HF31
1242	WP_226551063.1	301	95	Celeribacter sp. HF31
1243	WP_226551062.1	79	98.7	Celeribacter sp. HF31
1244	WP_226551061.1	79	98.7	Celeribacter sp. HF31
1245	WP_226551059.1	207	96.6	Celeribacter sp. HF31
1246	WP_226551057.1	203	85.7	Celeribacter neptunius
1247	WP_226551052.1	247	97.6	Celeribacter sp. HF31
1248	WP_226551036.1	574	96.7	Celeribacter sp. HF31
1249	WP_226551026.1	250	98.4	Celeribacter sp. HF31
1250	WP_226551024.1	277	94.2	Celeribacter sp. HF31
1251	WP_226551021.1	400	89	Celeribacter sp. HF31
1252	WP_226551020.1	217	95.9	Celeribacter sp. HF31
1253	WP_226551016.1	60	88.3	Celeribacter sp. HF31
1254	WP_226551015.1	572	93.3	Celeribacter ethanolicus
1255	WP_226551014.1	192	96.4	Celeribacter sp. HF31
1256	WP_226551013.1	43	94.3	Celeribacter ethanolicus
1257	WP_226551011.1	555	99.5	Celeribacter ethanolicus
1258	WP_226551006.1	412	97.3	Celeribacter sp. HF31
1259	WP_226551005.1	367	98.6	Celeribacter sp. HF31
1260	WP_226551003.1	749	97.2	Celeribacter sp. HF31
1261	WP_226551000.1	182	97.3	Celeribacter sp. HF31
1262	WP_226550998.1	366	96	Celeribacter sp. HF31
1263	WP_226550994.1	442	97.5	Celeribacter neptunius
1264	WP_226550993.1	496	94.8	Celeribacter neptunius
1265	WP_226550992.1	475	97.9	Celeribacter neptunius
1266	WP_226550991.1	576	98.4	Celeribacter ethanolicus
1267	WP_226550984.1	385	97.7	Celeribacter ethanolicus
1268	WP_226550980.1	273	59.4	Celeribacter indicus
1269	WP_226550968.1	468	94.7	Celeribacter ethanolicus
1270	WP_226550955.1	211	82.9	Celeribacter neptunius
1271	WP_226550951.1	492	95.1	Celeribacter sp. HF31
1272	WP_226550947.1	365	88.2	Celeribacter ethanolicus
1273	WP_226550939.1	280	98.2	Celeribacter sp. HF31
1274	WP_226550936.1	174	77.2	Celeribacter baekdonensis
1275	WP_226550933.1	288	91.3	Celeribacter sp. HF31
1276	WP_226550932.1	349	98.9	Celeribacter sp. HF31
1277	WP_226550929.1	321	97.8	Celeribacter sp. HF31
1278	WP_226550923.1	213	95.4	Celeribacter sp. HF31
1279	WP_226550914.1	456	47	Celeribacter neptunius
1280	WP_226550912.1	356	96.6	Celeribacter sp. HF31
1281	WP_226550909.1	214	96.7	Celeribacter sp. HF31
1282	WP_226550907.1	329	96.7	Celeribacter sp. HF31
1283	WP_226550903.1	646	96.4	Celeribacter sp. HF31
1284	WP_226550897.1	276	97.1	Celeribacter sp. HF31
1285	WP_226550895.1	505	99.2	Celeribacter sp. HF31
1286	WP_226550893.1	217	96.8	Celeribacter sp. HF31
1287	WP_226550886.1	549	97.4	Celeribacter sp. HF31
1288	WP_226550882.1	309	96.8	Celeribacter sp. HF31
1289	WP_226550876.1	428	97.9	Celeribacter sp. HF31
1290	WP_226550865.1	137	94.1	Celeribacter ethanolicus
1291	WP_226550857.1	248	65.7	Celeribacter halophilus
1292	WP_226550856.1	296	89.5	Celeribacter ethanolicus
1293	WP_226550854.1	89	96.6	Celeribacter ethanolicus
1294	WP_226550853.1	142	83.1	Celeribacter ethanolicus
1295	WP_226550851.1	141	94.3	Celeribacter ethanolicus
1296	WP_226550849.1	147	89.8	Celeribacter ethanolicus
1297	WP_226550846.1	109	83.3	Celeribacter ethanolicus
1298	WP_226550845.1	190	82.5	Celeribacter ethanolicus
1299	WP_226550844.1	156	60.9	Celeribacter ethanolicus
1300	WP_226550843.1	437	90.6	Celeribacter ethanolicus
1301	WP_226550841.1	430	99	Celeribacter ethanolicus
1302	WP_226550837.1	230	83.3	Celeribacter ethanolicus
1303	WP_226550836.1	198	83.8	Celeribacter ethanolicus
1304	WP_226550834.1	95	80.5	Celeribacter ethanolicus
1305	WP_226550831.1	157	98.1	Celeribacter ethanolicus
1306	WP_226550828.1	62	98.4	Celeribacter ethanolicus
1307	WP_226550827.1	81	55.8	Celeribacter ethanolicus
1308	WP_226550826.1	45	77.8	Celeribacter ethanolicus
1309	WP_226550825.1	97	79.3	Celeribacter ethanolicus
1310	WP_226550819.1	159	67.3	Celeribacter sp. HF31
1311	WP_226550817.1	405	97	Celeribacter sp. HF31
1312	WP_226550808.1	106	53.6	Celeribacter indicus
1313	WP_226550806.1	513	98.6	Celeribacter sp. HF31
1314	WP_226550805.1	349	93.7	Celeribacter sp. HF31
1315	WP_226550801.1	313	67.9	Celeribacter ethanolicus
1316	WP_226550792.1	262	95.8	Celeribacter sp. HF31
1317	WP_226550788.1	421	96.2	Celeribacter sp. HF31
1318	WP_226550786.1	349	97.7	Celeribacter sp. HF31
1319	WP_226550782.1	196	90.5	Celeribacter sp. HF31
1320	WP_226550778.1	100	82.7	Celeribacter ethanolicus
1321	WP_226550776.1	119	91.6	Celeribacter ethanolicus
1322	WP_226550775.1	101	93.1	Celeribacter ethanolicus
1323	WP_226550773.1	58	98.3	Celeribacter ethanolicus
1324	WP_226550771.1	401	96.5	Celeribacter ethanolicus
1325	WP_226550768.1	212	96.2	Celeribacter ethanolicus
1326	WP_226550760.1	213	95.3	Celeribacter sp. HF31
1327	WP_226550756.1	203	91.6	Celeribacter sp. HF31
1328	WP_226550755.1	330	87.3	Celeribacter sp. HF31
1329	WP_226550753.1	416	94.7	Celeribacter sp. HF31
1330	WP_226550746.1	181	96.1	Celeribacter sp. HF31
1331	WP_226550744.1	122	76.7	Celeribacter sp. HF31
1332	WP_226550742.1	515	97.3	Celeribacter sp. HF31
1333	WP_226550735.1	331	93.4	Celeribacter sp. HF31
1334	WP_226550728.1	186	97.3	Celeribacter sp. HF31
1335	WP_226550726.1	370	95.9	Celeribacter sp. HF31
1336	WP_226550721.1	382	96.1	Celeribacter sp. HF31
1337	WP_226550718.1	323	61.5	Celeribacter ethanolicus
1338	WP_226550715.1	299	96	Celeribacter sp. HF31
1339	WP_226550714.1	359	74.7	Celeribacter indicus
1340	WP_226550713.1	305	92.8	Celeribacter sp. HF31
1341	WP_226550709.1	299	96.7	Celeribacter sp. HF31
1342	WP_226550707.1	265	90.3	Celeribacter sp. HF31
1343	WP_226550700.1	269	62.5	Celeribacter neptunius
1344	WP_226550697.1	697	88.7	Celeribacter sp. HF31
1345	WP_226550696.1	404	96.5	Celeribacter halophilus
1346	WP_226550688.1	350	92.3	Celeribacter sp. HF31
1347	WP_226550687.1	606	99	Celeribacter sp. HF31
1348	WP_226550683.1	393	94.4	Celeribacter sp. HF31
1349	WP_226550678.1	361	96.7	Celeribacter sp. HF31
1350	WP_226550677.1	551	95.8	Celeribacter sp. HF31
1351	WP_226550662.1	358	90.5	Celeribacter halophilus
1352	WP_226550661.1	663	92.6	Celeribacter halophilus
1353	WP_226550658.1	241	92.1	Celeribacter sp. HF31
1354	WP_226550652.1	261	99.2	Celeribacter sp. HF31
1355	WP_226550647.1	370	97.8	Celeribacter sp. HF31
1356	WP_226550638.1	223	90.6	Celeribacter neptunius
1357	WP_226550637.1	326	97.8	Celeribacter neptunius
1358	WP_226550636.1	825	96.8	Celeribacter neptunius
1359	WP_226550635.1	251	94.8	Celeribacter neptunius
1360	WP_226550632.1	415	94.5	Celeribacter neptunius
1361	WP_226550631.1	209	93.3	Celeribacter neptunius
1362	WP_226550629.1	170	81.2	Celeribacter neptunius
1363	WP_226550628.1	366	94.3	Celeribacter neptunius
1364	WP_226550627.1	528	96.8	Celeribacter neptunius
1365	WP_226550626.1	263	90.5	Celeribacter neptunius
1366	WP_226550625.1	271	94.5	Celeribacter neptunius
1367	WP_226550624.1	347	95.7	Celeribacter neptunius
1368	WP_226550623.1	191	90.1	Celeribacter neptunius
1369	WP_226550622.1	445	96	Celeribacter neptunius
1370	WP_226550621.1	394	96.9	Celeribacter neptunius
1371	WP_226550620.1	230	94.8	Celeribacter neptunius
1372	WP_226550619.1	156	83.1	Celeribacter neptunius
1373	WP_226550618.1	129	95.3	Celeribacter neptunius
1374	WP_226550617.1	503	98.4	Celeribacter neptunius
1375	WP_226550616.1	326	96.9	Celeribacter neptunius
1376	WP_226550614.1	266	94	Celeribacter neptunius
1377	WP_226550613.1	253	90.9	Celeribacter neptunius
1378	WP_226550612.1	344	93.3	Celeribacter neptunius
1379	WP_226550611.1	166	97.6	Celeribacter neptunius
1380	WP_226550610.1	437	97.5	Celeribacter neptunius
1381	WP_226550609.1	285	98.6	Celeribacter neptunius
1382	WP_226550608.1	322	96.3	Celeribacter neptunius
1383	WP_226550606.1	534	97	Celeribacter neptunius
1384	WP_226550604.1	289	97.9	Celeribacter neptunius
1385	WP_226550603.1	329	96.7	Celeribacter neptunius
1386	WP_226550601.1	241	97.5	Celeribacter neptunius
1387	WP_226550600.1	232	97.8	Celeribacter neptunius
1388	WP_226550599.1	327	96.6	Celeribacter ethanolicus
1389	WP_226550598.1	225	90.6	Celeribacter ethanolicus
1390	WP_226550597.1	132	94.7	Celeribacter sp. HF31
1391	WP_226550596.1	189	95.8	Celeribacter sp. HF31
1392	WP_226550593.1	146	99.3	Celeribacter ethanolicus
1393	WP_226550591.1	322	94.3	Celeribacter ethanolicus
1394	WP_226550589.1	228	97.8	Celeribacter sp. HF31
1395	WP_226550588.1	300	99	Celeribacter ethanolicus
1396	WP_226550584.1	740	94.5	Celeribacter ethanolicus
1397	WP_226550582.1	418	91.1	Celeribacter sp. HF31
1398	WP_226550581.1	231	99.1	Celeribacter sp. HF31
1399	WP_226550523.1	1095	66.9	Celeribacter halophilus
1400	WP_226550521.1	628	83.3	Celeribacter halophilus
1401	WP_226550520.1	595	74.4	Celeribacter halophilus
1402	WP_226550519.1	660	65.9	Celeribacter halophilus
1403	WP_226550517.1	142	49.3	Celeribacter halophilus
1404	WP_226550515.1	442	71.6	Celeribacter baekdonensis
1405	WP_226550508.1	502	51.3	Celeribacter halophilus
1406	WP_226550507.1	250	95.2	Celeribacter sp. HF31
1407	WP_226550506.1	825	89.2	Celeribacter sp. HF31
1408	WP_226550505.1	348	99.1	Celeribacter sp. HF31
1409	WP_226550503.1	406	92.6	Celeribacter sp. HF31
1410	WP_226550502.1	250	98.4	Celeribacter persicus
1411	WP_226550499.1	258	87.6	Celeribacter ethanolicus
1412	WP_226550498.1	247	59.3	Celeribacter ethanolicus
1413	WP_226550488.1	684	92.7	Celeribacter sp. HF31
1414	WP_226550484.1	166	97	Celeribacter sp. HF31
1415	WP_226550482.1	466	93.6	Celeribacter sp. HF31
1416	WP_226550480.1	224	96.3	Celeribacter sp. HF31
1417	WP_226550479.1	235	97.8	Celeribacter sp. HF31
1418	WP_226550476.1	277	93.8	Celeribacter sp. HF31
1419	WP_226550474.1	302	79.5	Celeribacter persicus
1420	WP_226550472.1	425	98.4	Celeribacter sp. HF31
1421	WP_226550465.1	429	97.4	Celeribacter sp. HF31
1422	WP_226550464.1	288	92.8	Celeribacter sp. HF31
1423	WP_226550461.1	297	98.7	Celeribacter sp. HF31
1424	WP_226550459.1	602	98	Celeribacter sp. HF31
1425	WP_226550455.1	435	96.1	Celeribacter sp. HF31
1426	WP_226550454.1	292	96.9	Celeribacter ethanolicus
1427	WP_226550453.1	104	93.9	Celeribacter sp. HF31
1428	WP_226550448.1	151	77.9	Celeribacter persicus
1429	WP_226550447.1	303	84.2	Celeribacter persicus
1430	WP_226550446.1	210	83.3	Celeribacter baekdonensis
1431	WP_226550445.1	227	88.5	Celeribacter ethanolicus
1432	WP_226550443.1	104	93.2	Celeribacter persicus
1433	WP_226550441.1	137	93.4	Celeribacter ethanolicus
1434	WP_226550437.1	198	90.9	Celeribacter ethanolicus
1435	WP_226550436.1	203	90.6	Celeribacter ethanolicus
1436	WP_226550435.1	430	88.5	Celeribacter ethanolicus
1437	WP_226550429.1	391	96.9	Celeribacter sp. HF31
1438	WP_226550428.1	420	99	Celeribacter sp. HF31
1439	WP_226550424.1	226	78.6	Celeribacter sp. HF31
1440	WP_226550420.1	442	96.2	Celeribacter sp. HF31
1441	WP_226550412.1	245	92.7	Celeribacter baekdonensis
1442	WP_226550410.1	527	93.9	Celeribacter sp. HF31
1443	WP_226550403.1	191	87.2	Celeribacter sp. HF31
1444	WP_226550402.1	267	97	Celeribacter sp. HF31
1445	WP_226550401.1	182	91.5	Celeribacter sp. HF31
1446	WP_226550393.1	348	97.7	Celeribacter sp. HF31
1447	WP_226550392.1	301	92.7	Celeribacter sp. HF31
1448	WP_226550391.1	310	93.8	Celeribacter sp. HF31
1449	WP_226550390.1	215	84.6	Celeribacter sp. HF31
1450	WP_226550387.1	929	95.8	Celeribacter ethanolicus
1451	WP_226550385.1	236	81.4	Celeribacter ethanolicus
1452	WP_226550383.1	205	93.7	Celeribacter sp. HF31
1453	WP_226550382.1	209	90.7	Celeribacter sp. HF31
1454	WP_226550380.1	250	92.8	Celeribacter sp. HF31
1455	WP_226550378.1	425	98.4	Celeribacter sp. HF31
1456	WP_226550377.1	81	56	Celeribacter ethanolicus
1457	WP_226550376.1	179	89.4	Celeribacter sp. HF31
1458	WP_226550374.1	249	97.2	Celeribacter sp. HF31
1459	WP_226550373.1	218	99.1	Celeribacter sp. HF31
1460	WP_226550371.1	206	98.1	Celeribacter sp. HF31
1461	WP_226550369.1	875	95.1	Celeribacter sp. HF31
1462	WP_226550367.1	132	99.2	Celeribacter sp. HF31
1463	WP_226550366.1	379	57.6	Celeribacter sp. HF31
1464	WP_226550365.1	430	98.8	Celeribacter sp. HF31
1465	WP_226550363.1	241	93.6	Celeribacter sp. HF31
1466	WP_226550360.1	954	98.5	Celeribacter sp. HF31
1467	WP_226550359.1	120	91.7	Celeribacter sp. HF31
1468	WP_226550355.1	505	93.1	Celeribacter sp. HF31
1469	WP_226550354.1	70	84.3	Celeribacter sp. HF31
1470	WP_226550351.1	249	88	Celeribacter baekdonensis
1471	WP_226550349.1	163	99.4	Celeribacter sp. HF31
1472	WP_226550347.1	177	90.2	Celeribacter sp. HF31
1473	WP_226550344.1	196	96.9	Celeribacter sp. HF31
1474	WP_226550343.1	346	98.3	Celeribacter sp. HF31
1475	WP_226550342.1	139	96.4	Celeribacter sp. HF31
1476	WP_226550341.1	243	61.6	Celeribacter indicus
1477	WP_226550337.1	282	96.1	Celeribacter sp. HF31
1478	WP_226550335.1	173	89	Celeribacter sp. HF31
1479	WP_226550332.1	357	97.2	Celeribacter sp. HF31
1480	WP_226550330.1	270	98.5	Celeribacter sp. HF31
1481	WP_226550328.1	289	95.1	Celeribacter sp. HF31
1482	WP_226550319.1	157	90.8	Celeribacter sp. HF31
1483	WP_226550313.1	289	98.3	Celeribacter sp. HF31
1484	WP_226550310.1	416	97.8	Celeribacter sp. HF31
1485	WP_226550309.1	205	98.5	Celeribacter sp. HF31
1486	WP_226550308.1	196	92.9	Celeribacter sp. HF31
1487	WP_226550307.1	432	97.2	Celeribacter sp. HF31
1488	WP_226550296.1	127	92.9	Celeribacter sp. HF31
1489	WP_226550290.1	344	91.3	Celeribacter sp. HF31
1490	WP_226550288.1	161	97.5	Celeribacter neptunius
1491	WP_226550287.1	78	98.7	Celeribacter halophilus
1492	WP_226550283.1	320	97.2	Celeribacter sp. HF31
1493	WP_226550279.1	223	97.3	Celeribacter sp. HF31
1494	WP_226550278.1	90	95.6	Celeribacter sp. HF31
1495	WP_226550277.1	317	90.9	Celeribacter sp. HF31
1496	WP_226550271.1	268	97.8	Celeribacter sp. HF31
1497	WP_226550270.1	284	97.9	Celeribacter sp. HF31
1498	WP_226550266.1	468	98.7	Celeribacter ethanolicus
1499	WP_226550261.1	308	96.1	Celeribacter sp. HF31
1500	WP_226550252.1	383	96.9	Celeribacter sp. HF31
1501	WP_226550248.1	496	96	Celeribacter sp. HF31
1502	WP_226550246.1	457	98.9	Celeribacter sp. HF31
1503	WP_226550237.1	231	94.4	Celeribacter sp. HF31
1504	WP_226550222.1	629	96.3	Celeribacter sp. HF31
1505	WP_226550210.1	736	96.7	Celeribacter sp. HF31
1506	WP_226550205.1	282	77.4	Celeribacter neptunius
1507	WP_226550202.1	1148	95.2	Celeribacter sp. HF31
1508	WP_226550197.1	301	82.3	Celeribacter baekdonensis
1509	WP_226550196.1	563	85.1	Celeribacter baekdonensis
1510	WP_226550190.1	243	95.1	Celeribacter baekdonensis
1511	WP_226550187.1	323	91.6	Celeribacter baekdonensis
1512	WP_226550184.1	292	91.4	Celeribacter baekdonensis
1513	WP_226550181.1	377	85.1	Celeribacter baekdonensis
1514	WP_226550177.1	306	73.7	Celeribacter baekdonensis;Celeribacter baekdonensis B30
1515	WP_226550175.1	589	83.6	Celeribacter baekdonensis
1516	WP_226550169.1	270	82.6	Celeribacter baekdonensis
1517	WP_226550168.1	1027	96.8	Celeribacter sp. HF31
1518	WP_226550166.1	379	93.9	Celeribacter sp. HF31
1519	WP_226550162.1	209	94.7	Celeribacter sp. HF31
1520	WP_226550154.1	495	94.9	Celeribacter sp. HF31
1521	WP_226550142.1	279	90	Celeribacter sp. HF31
1522	WP_226550137.1	493	92.5	Celeribacter sp. HF31
1523	WP_226550132.1	392	97.6	Celeribacter sp. HF31
1524	WP_226550126.1	566	95.2	Celeribacter sp. HF31
1525	WP_226550119.1	432	95.1	Celeribacter sp. HF31
1526	WP_226550105.1	625	94.9	Celeribacter sp. HF31
1527	WP_226550077.1	389	97.4	Celeribacter sp. HF31
1528	WP_226550068.1	958	64.2	Celeribacter marinus
1529	WP_226550062.1	133	90.1	Celeribacter halophilus
1530	WP_226550055.1	563	98.6	Celeribacter sp. HF31
1531	WP_226550054.1	135	88.9	Celeribacter sp. HF31
1532	WP_226550052.1	125	85.6	Celeribacter sp. HF31
1533	WP_226550049.1	806	91.9	Celeribacter sp. HF31
1534	WP_226550040.1	376	96.3	Celeribacter sp. HF31
1535	WP_226550038.1	253	78.8	Celeribacter halophilus
1536	WP_226550034.1	164	94.9	Celeribacter sp. HF31
1537	WP_226550032.1	88	98.9	Celeribacter sp. HF31
1538	WP_226550020.1	143	90.9	Celeribacter sp. HF31
1539	WP_226550018.1	624	93.1	Celeribacter sp. HF31
1540	WP_226550017.1	593	96.6	Celeribacter sp. HF31
1541	WP_226550014.1	454	96.3	Celeribacter sp. HF31
1542	WP_226550001.1	330	92.4	Celeribacter sp. HF31
1543	WP_226549999.1	323	98.1	Celeribacter sp. HF31
1544	WP_226549998.1	517	57.7	Celeribacter sp. HF31
1545	WP_226549990.1	467	98.9	Celeribacter sp. HF31
1546	WP_226549989.1	365	97	Celeribacter sp. HF31
1547	WP_226549984.1	458	94.8	Celeribacter sp. HF31
1548	WP_226549977.1	469	95.7	Celeribacter sp. HF31
1549	WP_226549974.1	490	97.8	Celeribacter sp. HF31
1550	WP_226549971.1	600	97.8	Celeribacter sp. HF31
1551	WP_226549967.1	329	97	Celeribacter sp. HF31
1552	WP_226549965.1	648	79.2	Celeribacter halophilus
1553	WP_226549947.1	197	91.5	Celeribacter sp. HF31
1554	WP_226549945.1	516	95.5	Celeribacter sp. HF31
1555	WP_226549943.1	1147	98	Celeribacter sp. HF31
1556	WP_226549935.1	128	93.8	Celeribacter sp. HF31
1557	WP_226549932.1	598	72.4	Celeribacter neptunius
1558	WP_226549921.1	240	98.8	Celeribacter ethanolicus
1559	WP_226549912.1	103	95.1	Celeribacter halophilus
1560	WP_226549898.1	334	97.6	Celeribacter sp. HF31
1561	WP_226549895.1	1036	71.4	Celeribacter sp. HF31
1562	WP_226549887.1	254	91.3	Celeribacter sp. HF31
1563	WP_226549886.1	573	89.7	Celeribacter sp. HF31
1564	WP_226549881.1	960	94.5	Celeribacter halophilus
1565	WP_226549872.1	317	92.7	Celeribacter sp. HF31
1566	WP_226549863.1	89	96.6	Celeribacter sp. HF31
1567	WP_226549856.1	389	96.4	Celeribacter sp. HF31
1568	WP_226549853.1	258	92.1	Celeribacter sp. HF31
1569	WP_226549846.1	298	99	Celeribacter sp. HF31
1570	WP_226549843.1	338	97.6	Celeribacter sp. HF31
1571	WP_226549834.1	336	80.5	Celeribacter baekdonensis
1572	WP_226549819.1	199	99.5	Celeribacter sp. HF31
1573	WP_226549816.1	434	97.2	Celeribacter sp. HF31
1574	WP_226549800.1	129	96.1	Celeribacter sp. HF31
1575	WP_226549796.1	284	94	Celeribacter sp. HF31
1576	WP_226549790.1	264	84.5	Celeribacter sp. HF31
1577	WP_226549768.1	112	86	Celeribacter sp. HF31
1578	WP_226549757.1	182	79.3	Celeribacter persicus
1579	WP_226549751.1	211	93.4	Celeribacter sp. HF31
1580	WP_226549748.1	441	94.3	Celeribacter sp. HF31
1581	WP_226549745.1	254	94.4	Celeribacter sp. HF31
1582	WP_226549729.1	236	86.4	Celeribacter sp. HF31
1583	WP_226549722.1	165	95.2	Celeribacter sp. HF31
1584	WP_226549703.1	314	96.2	Celeribacter sp. HF31
1585	WP_226549699.1	230	93.9	Celeribacter sp. HF31
1586	WP_226549696.1	328	97.3	Celeribacter sp. HF31
1587	WP_226549689.1	651	98.6	Celeribacter sp. HF31
1588	WP_226549681.1	140	84	Celeribacter sp. HF31
1589	WP_226549672.1	431	98.6	Celeribacter sp. HF31
1590	WP_226549658.1	227	96	Celeribacter sp. HF31
1591	WP_226549639.1	406	94.3	Celeribacter ethanolicus
1592	WP_226549637.1	707	99	Celeribacter sp. HF31
1593	WP_226549622.1	405	95.1	Celeribacter sp. HF31
1594	WP_226549616.1	284	91.1	Celeribacter sp. HF31
1595	WP_226549612.1	779	47.7	Celeribacter ethanolicus
1596	WP_226549564.1	690	75.2	Celeribacter indicus
1597	WP_226549562.1	173	96.5	Celeribacter persicus
1598	WP_226549560.1	316	86.7	Celeribacter persicus
1599	WP_226549558.1	856	88.3	Celeribacter persicus
1600	WP_226549535.1	98	88.7	Celeribacter sp. HF31
1601	WP_226549532.1	205	97	Celeribacter sp. HF31
1602	WP_226549529.1	297	94.6	Celeribacter sp. HF31
1603	WP_226549521.1	196	96.4	Celeribacter sp. HF31
1604	WP_226549517.1	431	97.2	Celeribacter sp. HF31
1605	WP_226549508.1	452	97.3	Celeribacter sp. HF31
1606	WP_226549500.1	333	91.5	Celeribacter sp. HF31
1607	WP_226549495.1	256	99.2	Celeribacter sp. HF31
1608	WP_226549484.1	232	89.2	Celeribacter sp. HF31
1609	WP_226549478.1	95	98.9	Celeribacter sp. HF31
1610	WP_226549470.1	234	98.3	Celeribacter sp. HF31
1611	WP_226549468.1	136	91.9	Celeribacter sp. HF31
1612	WP_226549462.1	188	97.9	Celeribacter sp. HF31
1613	WP_226549457.1	135	80	Celeribacter sp. HF31
1614	WP_226549455.1	149	94.6	Celeribacter sp. HF31
1615	WP_226549451.1	481	86.5	Celeribacter sp. HF31
1616	WP_226549439.1	137	95.7	Celeribacter sp. HF31
1617	WP_226549432.1	310	94.8	Celeribacter sp. HF31
1618	WP_226549420.1	197	96.4	Celeribacter sp. HF31
1619	WP_226549414.1	243	95.5	Celeribacter sp. HF31
1620	WP_226549392.1	474	91.5	Celeribacter sp. HF31
1621	WP_226549388.1	250	98	Celeribacter sp. HF31
1622	WP_226549367.1	271	94.5	Celeribacter sp. HF31
1623	WP_226549364.1	336	96.4	Celeribacter sp. HF31
1624	WP_226549354.1	225	96.4	Celeribacter sp. HF31
1625	WP_226549351.1	197	93.4	Celeribacter sp. HF31
1626	WP_226549345.1	239	98.3	Celeribacter sp. HF31
1627	WP_226549342.1	399	98.5	Celeribacter persicus
1628	WP_226549336.1	260	94.6	Celeribacter sp. HF31
1629	WP_226549333.1	131	98.5	Celeribacter sp. HF31
1630	WP_226549330.1	246	97.6	Celeribacter sp. HF31
1631	WP_226549326.1	199	82.6	Celeribacter sp. HF31
1632	WP_226549320.1	392	97.7	Celeribacter sp. HF31
1633	WP_226549317.1	284	96.1	Celeribacter ethanolicus
1634	WP_226549315.1	516	94.8	Celeribacter ethanolicus
1635	WP_226549297.1	349	94.8	Celeribacter sp. HF31
1636	WP_226549280.1	367	97	Celeribacter persicus
1637	WP_226549277.1	184	92.3	Celeribacter sp. HF31
1638	WP_226549269.1	221	93.6	Celeribacter sp. HF31
1639	WP_226549262.1	520	93.7	Celeribacter persicus
1640	WP_226549255.1	357	96.9	Celeribacter sp. HF31
1641	WP_226549245.1	123	95.9	Celeribacter sp. HF31
1642	WP_226549241.1	129	97.7	Celeribacter sp. HF31
1643	WP_226549232.1	212	91	Celeribacter sp. HF31
1644	WP_226549229.1	403	98.8	Celeribacter sp. HF31
1645	WP_226549227.1	141	93.6	Celeribacter sp. HF31
1646	WP_226549218.1	239	85.8	Celeribacter sp. HF31
1647	WP_226549205.1	210	98.6	Celeribacter neptunius
1648	WP_226549202.1	330	96.4	Celeribacter sp. HF31
1649	WP_226549196.1	438	97.5	Celeribacter sp. HF31
1650	WP_226549179.1	252	98	Celeribacter sp. HF31
1651	WP_226549173.1	282	96.5	Celeribacter sp. HF31
1652	WP_226549170.1	119	91.6	Celeribacter sp. HF31
1653	WP_226549167.1	260	96.5	Celeribacter sp. HF31
1654	WP_226549162.1	45	80	Celeribacter persicus
1655	WP_226549141.1	150	89.3	Celeribacter sp. HF31
1656	WP_226549138.1	229	94.3	Celeribacter sp. HF31
1657	WP_226549132.1	133	93.9	Celeribacter sp. HF31
1658	WP_226549130.1	804	95.1	Celeribacter sp. HF31
1659	WP_226549104.1	264	93	Celeribacter sp. HF31
1660	WP_226549098.1	193	92.2	Celeribacter halophilus
1661	WP_226549093.1	397	92.4	Celeribacter sp. HF31
1662	WP_226549088.1	288	69.7	Celeribacter persicus
1663	WP_226549087.1	130	95.4	Celeribacter sp. HF31
1664	WP_226549084.1	133	87.2	Celeribacter sp. HF31
1665	WP_226549064.1	679	82.6	Celeribacter ethanolicus
1666	WP_226549060.1	88	87.2	Celeribacter sp. HF31
1667	WP_226549049.1	597	98	Celeribacter sp. HF31
1668	WP_226549046.1	434	65.7	Celeribacter baekdonensis
1669	WP_226549044.1	1119	99.1	Celeribacter sp. HF31
1670	WP_226549029.1	357	92.4	Celeribacter sp. HF31
1671	WP_226549027.1	252	95.2	Celeribacter sp. HF31
1672	WP_226549020.1	314	99.7	Celeribacter sp. HF31
1673	WP_226549016.1	165	90.8	Celeribacter sp. HF31
1674	WP_226549014.1	293	85.2	Celeribacter ethanolicus
1675	WP_226549005.1	359	95.5	Celeribacter ethanolicus
1676	WP_226549001.1	170	95.3	Celeribacter sp. HF31
1677	WP_226548991.1	306	98.7	Celeribacter ethanolicus
1678	WP_226548989.1	238	79.2	Celeribacter sp. HF31
1679	WP_226548987.1	122	89.3	Celeribacter sp. HF31
1680	WP_226548985.1	158	94.3	Celeribacter sp. HF31
1681	WP_226548973.1	61	93.4	Celeribacter sp. HF31
1682	WP_226548966.1	139	97.1	Celeribacter ethanolicus
1683	WP_226548957.1	582	97.9	Celeribacter sp. HF31
1684	WP_226548945.1	315	97.1	Celeribacter ethanolicus
1685	WP_226548937.1	377	98.7	Celeribacter ethanolicus
1686	WP_226548928.1	235	98.3	Celeribacter sp. HF31
1687	WP_226548915.1	986	97.1	Celeribacter sp. HF31
1688	WP_226548909.1	416	98.8	Celeribacter sp. HF31
1689	WP_226548904.1	438	98.6	Celeribacter sp. HF31
1690	WP_226548901.1	441	98.6	Celeribacter neptunius
1691	WP_226548889.1	447	99.1	Celeribacter ethanolicus
1692	WP_226548883.1	243	95.9	Celeribacter ethanolicus
1693	WP_226548880.1	974	98.5	Celeribacter ethanolicus
1694	WP_226548874.1	162	93.2	Celeribacter sp. HF31
1695	WP_226548868.1	785	98.3	Celeribacter ethanolicus
1696	WP_226548864.1	610	66.8	Celeribacter halophilus
1697	WP_226548858.1	327	98.8	Celeribacter sp. HF31
1698	WP_226548855.1	244	95.9	Celeribacter sp. HF31
1699	WP_226548849.1	299	95.3	Celeribacter sp. HF31
1700	WP_226548839.1	466	98.9	Celeribacter ethanolicus
1701	WP_226548837.1	210	97.1	Celeribacter ethanolicus
1702	WP_226548834.1	336	95.8	Celeribacter ethanolicus
1703	WP_226548831.1	442	86.9	Celeribacter ethanolicus
1704	WP_226548825.1	467	95.1	Celeribacter sp. HF31
1705	WP_226548819.1	96	87.9	Celeribacter sp. HF31
1706	WP_226548817.1	343	96.8	Celeribacter sp. HF31
1707	WP_226548812.1	490	93.7	Celeribacter sp. HF31
1708	WP_226548810.1	50	41.1	Celeribacter ethanolicus
1709	WP_090060732.1	98	100	Celeribacter neptunius
1710	WP_066702406.1	290	100	Celeribacter ethanolicus
