# Supplementary material for: Genome Analysis of Celeribacter sp. PS-C1 Isolated from Sekinchan Beach in Selangor, Malaysia, Reveals Its β-Glucosidase and Licheninase Activities
Source: Microorganisms. 2022 Feb 10;10(2):410. doi: 10.3390/microorganisms10020410 (PMC8874975; doi:10.3390/microorganisms10020410)
Supplement: Supplementary file 1 [file microorganisms-10-00410-s001.zip › Table S4.xlsx]

## Sheet: Table S4
Table S4. Cluster of Orthologous Groups (COGs) functional assignments of protein-coding genes in Celeribacter genomes
COG class	COG funtional categories	PS-C1		EaN35-2		HF31		NH195T		TSPH2		ZXM137T		G3M19		DSM100434		DSM26471T		ASW11-22		P73T		B30		DSM27375T		LH4		IMCC12053T
		Gene count	Percentage (%)	Gene count	Percentage (%)	Gene count	Percentage (%)	Gene count	Percentage (%)	Gene count	Percentage (%)	Gene count	Percentage (%)	Gene count	Percentage (%)	Gene count	Percentage (%)	Gene count	Percentage (%)	Gene count	Percentage (%)	Gene count	Percentage (%)	Gene count	Percentage (%)	Gene count	Percentage (%)	Gene count	Percentage (%)	Gene count	Percentage (%)
	Metabolism
C	Energy production and conversion	254	6.79	276	6.56205	235	6.75287	276	6.80809	249	6.17713	240	6.43259	235	6.4971	268	6.4703	312	7.45698	258	7.40528	278	5.99784	235	5.67085	274	6.43495	230	5.63587	154	5.13505
E	Amino acid transport and metabolism	324	8.67	3	0.0713267	355	10.2011	359	8.85545	349	8.6579	360	9.64889	372	10.2848	348	8.40174	399	9.53633	388	11.1366	404	8.71629	410	9.89382	432	10.1456	362	8.87037	205	6.83561
F	Nucleotide transport and metabolism	86	2.3	92	2.18735	93	2.67241	101	2.49137	100	2.48077	95	2.54623	102	2.82002	97	2.34186	101	2.41396	92	2.64064	101	2.17907	83	2.0029	89	2.09018	86	2.10733	69	2.30077
G	Carbohydrate transport and metabolism	219	5.86	211	5.01664	190	5.45977	197	4.8594	200	4.96155	235	6.29858	238	6.58004	204	4.92516	236	5.64054	241	6.91734	309	6.66667	250	6.03282	271	6.36449	197	4.82725	202	6.73558
H	Co-enzyme transport and metabolism	126	3.37	126	2.99572	121	3.47701	140	3.45338	140	3.47308	122	3.2699	123	3.40061	145	3.50072	146	3.48948	134	3.84615	165	3.55987	132	3.18533	145	3.40535	125	3.06297	94	3.13438
I	Lipid transport and metabolism	125	3.34	160	3.80409	126	3.62069	138	3.40405	136	3.37385	119	3.18949	113	3.12414	139	3.35587	150	3.58509	142	4.07577	154	3.32255	138	3.33012	172	4.03946	135	3.30801	90	3.001
P	Inorganic ion transport and metabolism	253	6.77	276	6.56205	228	6.55172	255	6.29008	253	6.27636	268	7.18306	280	7.74122	318	7.67745	308	7.36138	241	6.91734	359	7.74542	191	4.60907	275	6.45843	207	5.07229	86	2.86762
Q	Secondary metabolites, biosynthesis, transport, and catabolism	118	3.16	129	3.06705	94	2.70115	124	3.05871	118	2.92731	91	2.43902	84	2.32237	128	3.09029	127	3.03537	127	3.64524	138	2.97735	62	1.49614	141	3.31141	197	4.82725	33	1.10037
	Cellular processes and signaling
D	Cell cycle control, cell division, and mitosis	37	0.99	43	1.02235	40	1.14943	50	1.23335	40	0.99231	45	1.20611	41	1.13354	53	1.27958	44	1.05163	38	1.0907	38	0.819849	31	0.748069	45	1.05683	37	0.906641	30	1.00033
M	Cell wall/membrane/envelop biogenesis	339	9.07	216	5.13552	197	5.66092	235	5.79674	211	5.23443	211	5.65532	223	6.16533	219	5.2873	208	4.97132	185	5.30999	227	4.89752	176	4.2471	215	5.04932	185	4.5332	158	5.26842
N	Cell motility	7	0.19	50	1.18878	42	1.2069	23	0.567341	46	1.14116	37	0.991691	42	1.16118	53	1.27958	50	1.19503	19	0.54535	51	1.10032	46	1.11004	52	1.22123	45	1.10267	76	2.53418
O	Post-translational modification, protein turnover, chaperone functions	117	3.13	132	3.13837	113	3.24713	134	3.30538	137	3.39866	129	3.45752	120	3.31767	151	3.64558	142	3.39388	122	3.50172	162	3.49515	137	3.30598	139	3.26444	115	2.81794	113	3.76792
T	Signal transduction mechanisms	119	3.18	123	2.92439	115	3.3046	134	3.30538	125	3.10097	132	3.53793	128	3.53884	120	2.89715	135	3.22658	114	3.2721	134	2.89105	115	2.7751	129	3.02959	116	2.84244	82	2.73424
U	Intracellular trafficking, secretion, and vesicular transport	65	1.74	83	1.97337	55	1.58046	105	2.59003	100	2.48077	79	2.11739	81	2.23942	109	2.63158	100	2.39006	58	1.66475	134	2.89105	0	0	106	2.48943	53	1.2987	0	0
	Information storage and processing
J	Translation, ribosomal structure, and biogenesis	187	5	187	4.44603	186	5.34483	193	4.76073	188	4.66386	185	4.95846	188	5.19768	188	4.53887	197	4.70841	191	5.4822	168	3.6246	167	4.02992	188	4.41522	182	4.45969	151	5.03501
K	Transcription	240	6.42	284	6.75226	252	7.24138	275	6.78342	275	6.82213	249	6.67381	251	6.93945	330	7.96717	328	7.83939	224	6.42939	305	6.58037	263	6.34653	336	7.89103	246	6.02793	134	4.46816
L	Replication, recombination, and repair	2	0.05	145	3.44746	131	3.76437	201	4.95807	172	4.26693	237	6.35218	166	4.58944	259	6.25302	143	3.41778	124	3.55913	251	5.41532	137	3.30598	204	4.79098	187	4.58221	152	5.06836
V	Defense mechanisms	34	0.91	38	0.903471	36	1.03448	46	1.13468	47	1.16596	31	0.830876	32	0.884711	52	1.25543	44	1.05163	28	0.803674	43	0.927724	0	0	40	0.939408	41	1.00466	0	0
Z	Cytoskeleton	1	0.03	1	0.0237756	1	0.0287356	0	0	1	0.0248077	1	0.0268025	2	0.0552944	3	0.0724288	2	0.0478011	1	0.0287026	2	0.0431499	0	0	2	0.0469704	1	0.0245038	0	0
	Poorly characterized
R	General function prediction only	0	0	0	0	0	0	0	0	0	0	0	0	0	0	0	0	0	0	0	0	504	10.8738	391	9.43533	0	0	0	0	259	8.63621
S	Function unknown	619	16.56	692	16.4527	606	17.4138	674	16.6256	652	16.1746	599	16.0547	609	16.8372	716	17.2863	716	17.1128	591	16.9633	376	8.11219	336	8.10811	733	17.2147	621	15.2169	249	8.30277
	Total	3702	87.51	3267	77.6748	3216	92.4138	3660	90.2812	3539	87.7946	3465	92.8705	3430	94.83	3900	94.1574	3888	92.9254	3318	95.2354	4303	92.8371	3300	79.6332	3988	93.659	3368	82.5288	2337	77.926
	Reference	This study		Unpublished		Unpublished		27		30		Unpublished		Unpublished		26		19		Unpublished		16,24		Unpublished		Unpublished		32		25,31
PS-C1: Strain PS-C1; EaN35-2: Celeribacter naphthalenivorans EaN35-2; HF31: Celeribacter sp. HF31; NH195T: Celeribacter ethanolicus NH195T [27]; TSPH2: Celeribacter ethanolicus TSPH2 [30]; ZXM137T: Celeribacter halophilus ZXM137T; G3M19: Celeribacter halophilus G3M19; DSM100434T: Celeribacter persicus DSM100434T [26]; DSM26471T: Celeribacter neptunius DSM26471T [19]; ASW11-22: Celeribacter sp. AS…
